# Supplementary material for: NHANES cross sectional study of aspirin and fractures in the elderly
Source: Sci Rep. 2023 Feb 1;13:1879. doi: 10.1038/s41598-023-29029-6 (PMC9892582; doi:10.1038/s41598-023-29029-6)
Supplement: Supplementary file 1 — Supplementary Information. [file 41598_2023_29029_MOESM1_ESM.xlsx]

## Sheet: Page 1
Respondent sequence number	Gender	Age in years at screening	Broken or fractured a hip	Broken or fractured a wrist	Broken or fractured spine	Race/Hispanic origin	Country of birth	Education level - Adults 20+	Ratio of family income to poverty	Weight (kg)	Standing Height (cm)	Upper Leg Length (cm)	Upper Arm Length (cm)	Arm Circumference (cm)	Waist Circumference (cm)	# Times broken/fractured hip	# Times broken/fractured wrist	# Times broken/fractured spine	Age when fractured hip 1st time	Age when fractured wrist 1st time	Age when fractured spine 1st time	Doctor ever told any other fractures?	Fracture result of severe trauma?	How old when fracture occurred?	Doctor prescribe RX for osteoporosis?	Cortision	How long used prednisone or cortisone?	Parents ever told had osteoporosis?	User aspirin or no	Fracture from higheit lower than the personal highiet(hip)	Fracture from higheit lower than the personal highiet(wrist)	Fracture from higheit lower than the personal highiet)(spine)	Did your parents had osteoprosis	Ever told had osteoporosis/brittle bones	Feacture number	Femur scan status	Total femur BMD invalidity code	Total femur BMC	Total femur area	Femoral neck BMD	Femoral neck BMC	Femoral neck area	Trochanter BMD	Trochanter BMC	Trochanter area	Intertrochanter BMD	Intertrochanter BMC	Intertrochanter area	Wards triangle BMD
123810	female	56	NO	YES	NO	Non-Hispanic Black	Born in 50 US states or Washington, DC	Some college or AA degree		80.8	155.6						6			7		yes	yes		2	no		yes	no	no	no	no	yes	yes	6	5
113528	m	79	NO	YES	NO	Non-Hispanic White	Born in 50 US states or Washington, DC	High school graduate/GED or equivalent	2.31	91.6	169.9	35.1	38.7	32.4	121.1		5			35		No				no		no	no	no	no	no	yes	no	5	1	0	34.79	40.56	0.7	4.01	5.77	0.63	8.82	14.04	1.06	21.96	20.75	0.37
118351	m	61	NO	YES	YES	Non-Hispanic White	Born in 50 US states or Washington, DC	College graduate or above	1.89	130.9	190.3	44.7	41.2	39.8	126.3		2	5		16	35	yes	yes			no		no	no	no	no	no	no	no	7	5
113128	m	72	NO	YES	YES	Non-Hispanic White	Born in 50 US states or Washington, DC	College graduate or above	1.48	69	174.2	40.4	38.5	30	86.8		2	2		30	19	yes	yes		yes	no		yes	no	no	no	no	no	yes	4	1	0	30.66	48.3	0.55	3.14	5.71	0.46	6.05	13.16	0.73	21.47	29.43	0.32
112028	female	55	NO	YES	YES	Non-Hispanic White	Born in 50 US states or Washington, DC	Some college or AA degree	0.09	83.6	165.8	37.6	37	33	89.7		3	1		8	29	yes	yes			yes	1	no	no	no	no	no	yes	no	3	1	0	29.87	33.21	0.67	3.5	5.27	0.69	7.08	10.34	1.1	19.28	17.61	0.4
117450	m	56	NO	YES	NO	Non-Hispanic White	Born in Mexico	High school graduate/GED or equivalent		71.9	171.1	41.5	36	31.5	93.5		4			10		yes	yes			no		no	no	no	no	no	no	no	4	1	0	33.85	40.67	0.6	3.49	5.79	0.58	8.03	13.76	1.06	22.34	21.13	0.4
109282	m	76	NO	YES	YES	Non-Hispanic White	Born in 50 US states or Washington, DC	College graduate or above	3.61	83.3	177.1	39	40	32			3	1		20	36	yes	yes			yes	2	no	yes	no	no	no	no	no	3	1	0	29.98	37.16	0.66	3.56	5.38	0.65	8.65	13.39	0.97	17.78	18.39	0.44
123310	female	52	NO	YES	NO	Non-Hispanic Black	Born in 50 US states or Washington, DC	9-11th grade (Includes 12th grade with no diploma)	1.09	130	160.6	31	37.5	43	144.2		5			22		yes	yes			no		no	no	no	no	no	no	no	5	2	6
115013	m	57	NO	YES	NO	Non-Hispanic Black	Born in 50 US states or Washington, DC	9-11th grade (Includes 12th grade with no diploma)	1.92	85.8	177.8	41.7	40.5	35.5	96.8		6			28		yes	yes			no		no	yes	no	no	no	yes	no	6	1	0	45.29	40.58	1	5.34	5.32	0.85	10.68	12.56	1.29	29.27	22.69	0.79
74224	m	66	YES	YES	YES	Non-Hispanic White	Born in 50 US states or Washington, DC	High school graduate/GED or equivalent	1.16	52.1	150.8	32.5	32.5	27.1	87.2	1	2	3	64	36	99999	yes	yes			no		no	no	no	no	no	no	no	6	1	0	25.03	35.69	0.6	3.26	5.4	0.54	6.25	11.51	0.83	15.53	18.79	0.43
122624	m	76	YES	YES	NO	Non-Hispanic White	Born in 50 US states or Washington, DC	College graduate or above	4.86	96.4	185.6	42.2	40.2	30	116	3	1		15	15		yes	yes			no		no	no	no	no	no	no	no	4	1	0	41.84	49.42	0.66	4.05	6.13	0.71	11.07	15.54	0.96	26.72	27.75	0.33
123526	female	75	NO	YES	NO	Non-Hispanic Black	Born in 50 US states or Washington, DC	College graduate or above	5	106.5	166.8	38.2	39	35.4	121.3		5			35		yes	No	55		no		no	no	no	no	no	no	no	5	2	6
81785	female	70	NO	YES	NO	Other Hispanic	Born in Mexico	Less than 9th grade	0.51	68.6	150.3	31	35.2	30.4	112.5		4			20		yes	No	55		no		no	no	no	no	no	no	no	4	5
119042	m	75	NO	YES	NO	Non-Hispanic White	Born in 50 US states or Washington, DC	Some college or AA degree	1.97	97.7	178.2	42.9	41.1	34.9	120.5		4			16		yes	No	30		no		no	yes	no	no	no	no	no	4	1	0	34.77	41.86	0.68	3.58	5.24	0.57	8.37	14.74	1.04	22.82	21.89	0.42
118163	m	51	NO	NO	YES	Non-Hispanic Black	Born in 50 US states or Washington, DC	High school graduate/GED or equivalent	0	85.6	164.5	39.7	38.4	35.6	111.5			7			24	yes	No	27		no		no	yes	no	no	no	no	no	7	1	0	44.25	35.85	1.17	5.87	5.03	0.9	10.72	11.97	1.47	27.66	18.85	0.9
124415	m	62	NO	YES	YES	Non-Hispanic White	Born in 50 US states or Washington, DC	High school graduate/GED or equivalent	1.4	89	166.3	40.5	36.5	33.9	111.4		3	1		14	23	yes	yes			no		no	yes	no	no	no	yes	no	3	1	0	53.33	48.47	0.81	4.48	5.54	0.95	11.99	12.59	1.22	36.86	30.34	0.68
124331	m	62	NO	YES	YES	Mexican American	Born in Mexico	Some college or AA degree	2.22	96.5	166.2	39	34.5	38.5	111.6		2	2		37	32	No				no		yes	no	no	no	no	no	no	4	1	0	44.93	40.44	0.85	4.42	5.19	0.84	10.28	12.26	1.31	30.22	22.99	0.77
124605	female	74	NO	YES	YES	Non-Hispanic White	Born in 50 US states or Washington, DC	9-11th grade (Includes 12th grade with no diploma)	1.23	64.4	152.4	35.5	29.7	29.1	102.9		2	2		43	43	yes	yes			no		yes	yes	no	no	no	no	no	4	2	6
119105	m	57	YES	YES	YES	Non-Hispanic White	Born in 50 US states or Washington, DC	Some college or AA degree	3.48	88.6	170.8	42.1	40.5	30	114	1	1	4	42	42	42	yes	yes		2	yes	2	yes	no	no	no	no	yes	yes	6	1	0	23.57	39.93	0.49	2.8	5.74	0.42	4.95	11.84	0.71	15.82	22.35	0.2
118563	m	57	NO	YES	YES	Non-Hispanic White	Born in 50 US states or Washington, DC	Some college or AA degree	5	111.1	180.7	40.2	40.6	37.8	118.5		3	1		14	52	yes	9			yes	3	no	yes	no	no	no	no	no	3	1	0	49.2	49.35	0.78	4.61	5.92	0.7	11.25	16.13	1.22	33.34	27.3	0.51
81933	female	80	NO	YES	NO	Other Race - Including Multi-Racial	Born in 50 US states or Washington, DC	Less than 9th grade	0.73	79.3	155.4	30.8	37.5	30.5	115		4			20		yes	yes			yes	2	no	no	no	no	no	no	no	4	5
76928	m	57	YES	YES	YES	Non-Hispanic White	Born in 50 US states or Washington, DC	Some college or AA degree	5	80.7	173.2	40.5	40	29.3		1	1	2	29	20	27	yes	yes			no		no	yes	no	no	no	no	no	4	1	0	41.2	44.21	0.68	3.47	5.11	0.59	8.26	14.07	1.18	29.46	25.03	0.48
115605	female	55	NO	YES	NO	Non-Hispanic Black	Born in 50 US states or Washington, DC	High school graduate/GED or equivalent	0.7	80.6	161.9	37.4	37	33.2	110.4		4			22		No			yes	yes	1	no	no	no	no	no	yes	yes	4	5
116483	female	69	NO	YES	NO	Non-Hispanic White	Born in 50 US states or Washington, DC	College graduate or above	1.83	51.4	153.3	36.4	37	21.5	73.5		1			63		yes	yes		yes	no		yes	no	no	yes	no	no	yes	1	1	0	19.65	38.73	0.38	2.06	5.45	0.4	4.69	11.8	0.6	12.9	21.48	0.27
117169	female	77	YES	YES	NO	Non-Hispanic Black	Born in 50 US states or Washington, DC	Less than 9th grade	0.4	59.6	158.6		41.5	29.6		1	2		65	63		No				no		no	no	yes	yes	no	no	no	3	5
78698	female	80	NO	YES	NO	Non-Hispanic Black	Born in 50 US states or Washington, DC	Some college or AA degree	0.78	61.2	160.7						1			78		yes	yes		2	no		no	no	no	yes	no	no	yes	1	5
117960	m	63	NO	NO	YES	Other Race - Including Multi-Racial	Born in Mexico	College graduate or above	2.44	73.5	174.4	42.8	40	28.2	94.4			2			50	No				no		no	yes	no	no	yes	no	no	2	5
83193	female	80	YES	NO	NO	Other Race - Including Multi-Racial	Born in Mexico	Less than 9th grade		52.1	145.4	33.1	33.1	27.7	85.9	1			78			No				no		no	yes	yes	no	no	no	no	1	1	0	20.32	35.48	0.48	2.43	5.1	0.42	6.41	15.32	0.76	11.49	15.07	0.28
116642	female	73	NO	YES	NO	Non-Hispanic White	Born in 50 US states or Washington, DC	High school graduate/GED or equivalent	3.04	52.2	142.6	36.2	34.8	24.5	95.1		1			72		No			yes	no		no	no	no	yes	no	no	yes	1	1	0	16.33	30.86	0.41	2.1	5.08	0.38	3.82	10.03	0.66	10.41	15.75	0.21
110504	female	80	YES	NO	NO	Non-Hispanic White	Born in 50 US states or Washington, DC	High school graduate/GED or equivalent	1.66	60.1	152					1			99999			No			2	no		no	yes	yes	no	no	no	yes	1	5
123740	female	54	NO	YES	NO	Mexican American	Born in Mexico	High school graduate/GED or equivalent	3.55	68.8	159.2	35.6	37.7	31.8	93.9		1			50		No				no		no	no	no	yes	no	no	no	1	1	0	32.01	37.04	0.72	3.68	5.14	0.63	6.35	10.03	1.01	21.98	21.86	0.53
83394	m	80	YES	NO	NO	Non-Hispanic White	Born in 50 US states or Washington, DC	High school graduate/GED or equivalent	1.21	86.3	168.4	43.7	40.5	32.3	113.5	1			80			No				no		no	no	yes	no	no	no	no	1	5
122838	female	66	NO	YES	NO	Other Hispanic	Born in Mexico	Less than 9th grade	1.29	68.1	148.3	30.7	34.6	37.1	101		1			50		yes	yes			no		no	no	no	yes	no	no	no	1	5
113881	female	67	NO	YES	NO	Non-Hispanic Black	Born in 50 US states or Washington, DC	High school graduate/GED or equivalent	1.2	88.5	163.8	36.4	39.2	35.4	116.8		1			52		No				no		no	no	no	yes	no	no	no	1	5
114902	female	73	NO	YES	NO	Non-Hispanic White	Born in 50 US states or Washington, DC	High school graduate/GED or equivalent	5	82.4	155.6	33	37.4	41.4	119.3		1			63		No				no		no	no	no	yes	no	no	no	1	1	0	22.84	29.52	0.67	3.19	4.79	0.54	5.37	9.98	0.97	14.27	14.75	0.53
119348	m	69	NO	YES	NO	Non-Hispanic White	Born in 50 US states or Washington, DC	High school graduate/GED or equivalent	1.27	47.3	168.4	40.5	39.5	19.5	74.4		1			8		No				yes	1	no	yes	no	no	no	no	no	1	2	6
77393	female	63	NO	NO	YES	Other Race - Including Multi-Racial	Born in Mexico	9-11th grade (Includes 12th grade with no diploma)	5	47.4	159.4	35.5	34.8	24.7	81			1			11	yes	yes			no		no	no	no	no	no	no	no	1	5
82062	female	54	NO	NO	YES	Non-Hispanic Black	Born in 50 US states or Washington, DC	Some college or AA degree	0.83	61	179.9	39.4	38.4	26	81.5			1			44	No				no		no	no	no	no	no	no	no	1	1	0	29.77	35.45	0.72	3.88	5.41	0.56	6.76	12.04	1.06	19.14	18	0.49
114307	m	61	NO	YES	NO	Non-Hispanic Black	Born in 50 US states or Washington, DC	College graduate or above	0.96	67.6	186	45	42.7	27.1	86.4		1			20		yes	yes			no		no	no	no	no	no	no	no	1	1	0	30.02	43.59	0.61	3.62	5.92	0.46	6.95	14.97	0.86	19.45	22.7	0.33
112180	female	76	YES	NO	YES	Other Race - Including Multi-Racial	Born in Mexico	High school graduate/GED or equivalent	1.32	47.2	155.1	32.9	30.6	25.3	84.2	2		1	62		62	No				no		no	yes	no	no	no	no	no	3	1	0	18.32	35.9	0.44	2.23	5.05	0.35	3.96	11.32	0.62	12.13	19.53	0.28
81737	m	70	NO	YES	NO	Non-Hispanic Black	Born in 50 US states or Washington, DC	9-11th grade (Includes 12th grade with no diploma)	4.11	58.4	172.7	43.3	37.4	26	83.4		1			22		yes	yes			no		no	yes	no	no	no	no	no	1	5
80945	m	61	NO	YES	NO	Other Race - Including Multi-Racial	Born in Mexico	High school graduate/GED or equivalent	2.18	51.2	161.5	37.5	34.6	26.5	80.9		1			17		No				no		no	no	no	no	no	no	no	1	1	0	20.08	30.31	0.49	2.49	5.06	0.52	5.49	10.66	0.83	12.11	14.59	0.29
76380	female	58	NO	YES	NO	Non-Hispanic Black	Born in 50 US states or Washington, DC	Some college or AA degree	0.32	55.2	165.3	37.8	35.8	24.6	83.2		1			20		No				no		no	no	no	no	no	no	no	1	1	0	33.36	32.25	0.86	4.31	5.03	0.88	9.36	10.6	1.19	19.7	16.62	0.64
79386	m	57	NO	YES	NO	Non-Hispanic White	Born in 50 US states or Washington, DC	High school graduate/GED or equivalent	1.52	63.6	171.4	38.2	36.5	27.5	83.8		1			41		No			2	yes	10	yes	yes	no	no	no	yes	yes	1	1	0	39.55	40.5	0.74	4.1	5.57	0.8	9.11	11.38	1.12	26.35	23.55	0.62
79378	female	52	NO	YES	NO	Non-Hispanic White	Born in 50 US states or Washington, DC	High school graduate/GED or equivalent	1.08	60.7	163.7	35.8	34.9	25.7	90.2		3			20		No				no		no	no	no	no	no	no	no	2	5
120898	m	60	NO	YES	NO	Non-Hispanic Black	Born in 50 US states or Washington, DC	Some college or AA degree		63	166.2	41.7	38.5	30.2	85.4		1			15		yes	yes		2	no		no	yes	no	no	no	yes	yes	1	1	0	31.54	39.87	0.68	4.05	5.96	0.58	7.69	13.24	0.96	19.8	20.66	0.39
112644	m	76	NO	YES	YES	Non-Hispanic White	Born in 50 US states or Washington, DC	Some college or AA degree	4.64	73.9	176.3	40	39.5	30.2	96		1	1		71	68	yes	No	32		no		no	no	no	no	no	no	no	2	1	0	37	45.8	0.62	3.52	5.69	0.57	7.95	14.07	0.98	25.53	26.04	0.44
115591	m	55	NO	YES	NO	Non-Hispanic White	Born in 50 US states or Washington, DC	Some college or AA degree	1.11	87	191	47.2	42.5	30.6	107.1		1			22		yes	yes			no		no	yes	no	no	no	no	no	1	1	0	33.71	44.67	0.59	3.69	6.3	0.56	8.13	14.64	0.92	21.9	23.73	0.38
115639	female	68	NO	YES	NO	Non-Hispanic White	Born in 50 US states or Washington, DC	Some college or AA degree	5	62.8	161.3	34	36.3	28.3	91.1		1			28		No				no		no	yes	no	no	no	no	no	1	1	0	31.14	34.03	0.84	4.08	4.85	0.71	7.35	10.36	1.05	19.71	18.82	0.62
112483	m	59	NO	YES	NO	Non-Hispanic Black	Born in 50 US states or Washington, DC	College graduate or above	0.64	73.8	174	41.2	39.5	31.5	89		1			12		No				no		no	no	no	no	no	no	no	1	1	0	33.49	38.32	0.7	3.47	4.93	0.59	7.48	12.6	1.08	22.54	20.79	0.42
73722	female	80	YES	NO	NO	Non-Hispanic Black	Born in 50 US states or Washington, DC	Some college or AA degree	3.31	63.4	160.6	38.5	34.5	26.4	93.2	1			77			No			yes	yes	7	no	yes	no	no	no	no	yes	1	1	0	26.74	37.09	0.58	2.92	5	0.49	5.66	11.6	0.89	18.16	20.49	0.39
118903	m	50	NO	YES	NO	Non-Hispanic White	Born in 50 US states or Washington, DC	High school graduate/GED or equivalent		74.3	170.9	32.4	39	31.3	100.9		1			7		No			2	no		no	yes	no	no	no	no	yes	1	1	0	39.49	42.37	0.84	3.8	4.55	0.63	6.73	10.75	1.07	28.96	27.08	0.6
110879	m	50	NO	YES	NO	Non-Hispanic Black	Born in 50 US states or Washington, DC	High school graduate/GED or equivalent		76.8	173.2	39.5	39.6	30.9	98.8		1			44		No			2	no		no	no	no	no	no	no	yes	1	1	0	37.1	40.18	0.78	4.18	5.36	0.61	6.61	10.88	1.1	26.31	23.94	0.64
74526	female	58	NO	YES	NO	Non-Hispanic Black	Born in 50 US states or Washington, DC	High school graduate/GED or equivalent	3.95	68.9	161.5						2			53		yes	yes			no		no	no	no	no	no	yes	no	2	5
118741	female	63	NO	YES	NO	Other Hispanic	Born in Mexico	Some college or AA degree	5	73.3	165.5						1			51		No				no		yes	yes	no	no	no	no	no	1	5
113118	female	63	NO	YES	NO	Non-Hispanic White	Born in 50 US states or Washington, DC	High school graduate/GED or equivalent	1.66	76.6	166.5	37.5	38.2	31.6	115.3		1			10		No				no		yes	no	no	no	no	yes	no	1	1	0	27.54	34.51	0.66	3.28	4.97	0.66	7.35	11.08	0.92	16.92	18.46	0.48
115580	m	65	NO	NO	YES	Non-Hispanic Black	Born in 50 US states or Washington, DC	9-11th grade (Includes 12th grade with no diploma)	1.48	92.4	182.7	46.6	39.3	33	100.1			1			64	yes	No	27		no		no	no	no	no	no	no	no	1	1	0	41.26	43.08	0.8	4.4	5.53	0.65	7.97	12.33	1.15	28.9	25.22	0.64
77199	female	54	NO	YES	NO	Non-Hispanic White	Born in 50 US states or Washington, DC	Less than 9th grade	0.57	67.5	154.8	35.4	33.2	30.6	99.9		3			18		yes	yes			no		no	no	no	no	no	no	no	2	1	0	24.39	29.34	0.64	2.99	4.65	0.6	6.43	10.7	1.07	14.97	13.98	0.44
109947	m	64	NO	YES	NO	Non-Hispanic Black	Born in 50 US states or Washington, DC	9-11th grade (Includes 12th grade with no diploma)		95.2	181.4	42	41.5	36.2	109.8		1			21		yes	yes			yes	1	yes	yes	no	no	no	yes	no	1	1	0	53.99	45.12	1.09	6.11	5.6	0.97	13.78	14.28	1.35	34.11	25.24	1.04
112492	m	65	NO	YES	NO	Non-Hispanic White	Born in 50 US states or Washington, DC	Some college or AA degree	1.45	98.7	180.2	43	41	34.7	116.8		1			13		No				no		no	yes	no	no	no	no	no	1	1	0	49.74	48.63	0.79	4.54	5.76	0.74	11.86	16.07	1.24	33.34	26.8	0.55
73919	m	61	NO	YES	NO	Non-Hispanic Black	Born in 50 US states or Washington, DC	Some college or AA degree	0	93.4	173.2	38.4	39.3	37	110.5		1			13		No				no		no	no	no	no	no	no	no	1	1	0	41.06	40.44	0.85	4.57	5.38	0.71	9.18	12.88	1.23	27.31	22.17	0.58
74100	m	69	NO	YES	NO	Non-Hispanic Black	Born in 50 US states or Washington, DC	Less than 9th grade	1.67	105.7	182.6	41.4	40.5	39.3	115.6		1			20		No				no		no	yes	no	no	no	no	no	1	1	0	50.23	43.12	0.97	5.6	5.78	0.83	9.49	11.47	1.36	35.14	25.87	0.72
73597	female	50	YES	NO	NO	Non-Hispanic Black	Born in Mexico	Some college or AA degree	2.18	104.4	180.5					1			50			yes	yes			no		no	no	no	no	no	no	no	1	5
118046	female	65	YES	NO	NO	Non-Hispanic White	Born in 50 US states or Washington, DC	High school graduate/GED or equivalent	1.61	73.6	149.4					1			50			No			2	no		yes	no	no	no	no	no	yes	1	5
77043	female	60	NO	YES	NO	Non-Hispanic White	Born in 50 US states or Washington, DC	High school graduate/GED or equivalent	0.98	79.9	155	31.5	35.2	34.9	108.8		1			45		No				no		no	no	no	no	no	no	no	1	5
123652	female	58	NO	YES	NO	Non-Hispanic White	Born in Mexico	High school graduate/GED or equivalent	0.82	78.3	152	32.4	33.1	30.4	114.6		1			24		No				no		yes	no	no	no	no	yes	no	1	1	0	28.52	31.33	0.82	3.84	4.66	0.67	6.99	10.48	1.09	17.69	16.18	0.6
78076	female	56	NO	NO	YES	Other Race - Including Multi-Racial	Born in 50 US states or Washington, DC	College graduate or above	1	95.9	168	40.5	39	40	115			1			53	No				no		no	no	no	no	no	yes	no	1	1	0	33.08	38.01	0.74	3.81	5.19	0.62	7.25	11.7	1.04	22.02	21.12	0.5
79134	m	78	NO	YES	NO	Non-Hispanic Black	Born in 50 US states or Washington, DC	Less than 9th grade	1.04	101.1	170.3	39	38	37.5	132.2		3			29		yes	yes			no		yes	no	no	no	no	no	no	2	1	0	35.14	40.11	0.66	3.68	5.61	0.57	8.13	14.16	1.15	23.32	20.34	0.35
116346	m	72	NO	NO	YES	Non-Hispanic White	Born in 50 US states or Washington, DC	Some college or AA degree	2.46	97.1	166.2	36.7	38	36.5	121.2			1			30	yes	yes			no		no	no	no	no	no	no	no	1	1	0	38.83	45.99	0.62	3.47	5.58	0.63	8.7	13.71	1	26.66	26.71	0.47
117542	m	80	NO	YES	NO	Non-Hispanic White	Born in 50 US states or Washington, DC	College graduate or above	5	115.2	180.1	37.8	40.8	35	130.9		1			16		No				no		no	no	no	no	no	no	no	1	2	6
117221	female	65	NO	YES	NO	Non-Hispanic White	Born in 50 US states or Washington, DC	High school graduate/GED or equivalent	5	106.3	172.3	43.8	41.5	38	115.2		1			8		No			2	no		yes	no	no	no	no	yes	yes	1	1	0	36.96	37.3	0.82	4.19	5.11	0.76	9.72	12.78	1.19	23.05	19.41	0.76
110597	female	57	NO	YES	YES	Other Race - Including Multi-Racial	Born in 50 US states or Washington, DC	Some college or AA degree	1.82	104.1	167.1	42.9	36	36.6	122.8		2	1		6	28	yes	yes			no		no	no	no	no	no	no	no	3	1	0	37.13	37.58	0.9	4.55	5.09	0.73	7.61	10.43	1.13	24.97	22.06	0.59
76679	female	69	NO	NO	YES	Non-Hispanic White	Born in 50 US states or Washington, DC	Some college or AA degree	1.67	89.3	154.3	37.5	37.2	37.6	100.1			1			45	No				no		no	no	no	no	no	no	no	1	1	0	28.8	30.98	0.8	3.76	4.7	0.68	5.9	8.72	1.09	19.14	17.55	0.64
113826	female	70	NO	YES	NO	Non-Hispanic Black	Born in 50 US states or Washington, DC	High school graduate/GED or equivalent	1.36	94.5	155.9						1			15		No				no		no	no	no	no	no	no	no	1	5
110124	female	55	NO	YES	NO	Other Hispanic	Born in Mexico	Some college or AA degree	1.6	84.2	146.8	30.2	33.6	41.7	107.8		1			52		No				no		no	yes	no	no	no	yes	no	1	2	6
113904	female	73	NO	YES	NO	Non-Hispanic White	Born in 50 US states or Washington, DC	High school graduate/GED or equivalent	1.01	92.6	150.9	32	35.2	39.6	117.4		1			46		No				no		no	yes	no	no	no	no	no	1	1	0	22.17	30.45	0.54	2.43	4.48	0.54	5.09	9.44	0.89	14.65	16.52	0.33
81487	female	50	NO	NO	YES	Non-Hispanic White	Born in 50 US states or Washington, DC	Some college or AA degree	5	107.7	161.2	37.1	35.3	41.8	119.4			1			99999	No				no		no	no	no	no	no	no	no	1	1	0	34.71	30.71	0.98	4.73	4.81	0.89	7.63	8.63	1.29	22.35	17.27	0.89
123468	m	55	NO	YES	NO	Non-Hispanic Black	Born in 50 US states or Washington, DC	High school graduate/GED or equivalent	1.06	140	180.3	39.5	40.2	41.1	138.9		1			24		yes	yes			no		no	no	no	no	no	no	no	1	1	0	51.53	46.39	0.94	5.54	5.91	0.81	12.29	15.21	1.33	33.7	25.27	0.56
113011	m	58	NO	YES	NO	Non-Hispanic White	Born in 50 US states or Washington, DC	High school graduate/GED or equivalent	1.28	154.4	188.1	40.1	44.5	45.3	140.4		2			7		No				no		yes	no	no	no	no	yes	no	2	1	0	38.37	42.39	0.8	4.34	5.45	0.61	7.53	12.32	1.08	26.51	24.63	0.58
111114	female	80	NO	YES	NO	Mexican American	Born in Mexico	Less than 9th grade	3.06	59.9	143.8	31.7	36.5	28.8	98.4		2			80		yes	yes		yes	no		no	yes	no	yes	no	no	yes	2	5
113516	female	65	NO	YES	NO	Non-Hispanic White	Born in 50 US states or Washington, DC	High school graduate/GED or equivalent		98	162	33.6	37.9	38	123.5		1			53		No				yes	3	no	yes	no	yes	no	no	no	1	2	6
77522	m	80	NO	YES	NO	Non-Hispanic White	Born in 50 US states or Washington, DC	Less than 9th grade	2.23	65.2	173.1	45.1	36.2	27.3	90		1			80		yes	yes			yes	2	no	yes	no	yes	no	no	no	1	1	0	37.35	42.33	0.8	4.55	5.71	0.71	9.22	12.96	1	23.58	23.66	0.42
122783	female	71	NO	YES	NO	Non-Hispanic White	Born in 50 US states or Washington, DC	High school graduate/GED or equivalent	0.98	55.5	159	39.6	37	26.2	81.1		1			70		No			2	no		yes	yes	no	yes	no	no	yes	1	1	0	23.06	34.82	0.67	3.33	4.97	0.49	5.66	11.47	0.77	14.07	18.38	0.39
113199	female	80	NO	YES	NO	Non-Hispanic White	Born in 50 US states or Washington, DC	Some college or AA degree	1.36	54.7	156.4	35.3	36.2	26.8	86		2			50		No				yes	14	no	yes	no	yes	no	no	no	2	1	0	19.83	28.82	0.59	2.68	4.54	0.46	5.13	11.17	0.92	12.03	13.12	0.47
119330	female	70	NO	YES	NO	Other Hispanic	Born in Mexico	Less than 9th grade		60.9	149.3	31.1	33.5	30.5	101.7		1			60		No			yes	no		no	no	no	yes	no	no	yes	1	1	0	24.99	34.98	0.65	3.22	4.97	0.58	6.1	10.56	0.81	15.66	19.44	0.44
117013	female	80	NO	NO	YES	Non-Hispanic White	Born in 50 US states or Washington, DC	High school graduate/GED or equivalent	2.43	67	154.5	37	35.8	31.4	94			1			77	No			yes	no		no	no	no	no	yes	no	yes	1	1	0	26.41	35.29	0.65	3.13	4.79	0.51	6.81	13.38	0.96	16.48	17.12	0.43
82579	female	64	YES	NO	NO	Non-Hispanic White	Born in 50 US states or Washington, DC	Some college or AA degree	2.43	120.6	152.9	33.5		38.7	136	1			57			No			yes	yes	8	no	yes	yes	no	no	no	yes	1	2	6
74033	m	80	NO	YES	NO	Non-Hispanic White	Born in 50 US states or Washington, DC	College graduate or above	5	64.8	163.5	37	38	30.7	95		1			80		No				no		no	no	no	yes	no	no	no	1	1	0	34.5	41.53	0.74	4.22	5.7	0.59	8.66	14.59	1.02	21.61	21.24	0.52
119202	female	80	NO	YES	NO	Non-Hispanic White	Born in 50 US states or Washington, DC	Some college or AA degree	3.8	65.9	163.4	35.5	35.5	33.1	94.4		1			65		yes	No	65		no		yes	yes	no	yes	no	no	no	1	1	0	27.36	37.96	0.74	4.2	5.64	0.5	6.23	12.39	0.85	16.93	19.93	0.4
115968	female	74	NO	YES	NO	Non-Hispanic White	Born in 50 US states or Washington, DC	College graduate or above	2.24	67.9	164.3	36.1	39	28.9	98		1			73		yes	yes			no		yes	no	no	yes	no	no	no	1	1	0	23.82	35.6	0.5	2.48	4.93	0.49	5.71	11.56	0.82	15.63	19.11	0.22
121108	female	80	YES	YES	NO	Non-Hispanic White	Born in 50 US states or Washington, DC	Some college or AA degree	2.47	66.7	156.8					1	1		40	80		yes	yes			no		no	no	no	yes	no	no	no	2	5
118437	m	66	NO	YES	NO	Mexican American	Born in Mexico	Less than 9th grade		94.6	161.8	33.4	36.2	33.8	127.2		1			53		9				no		no	no	no	yes	no	no	no	1	1	0	38.07	44.94	0.53	3	5.66	0.63	8.91	14.04	1.04	26.17	25.24	0.31
76243	female	59	NO	YES	NO	Mexican American	Born in 50 US states or Washington, DC	Some college or AA degree	1.93	118	153	36.3	36.6	43.6	130.1		1			59		No				no		no	no	no	yes	no	no	no	1	1	0	30.04	33.44	0.76	3.54	4.66	0.64	7.75	12.16	1.13	18.74	16.61	0.56
121411	female	80	NO	YES	NO	Non-Hispanic White	Born in 50 US states or Washington, DC	9-11th grade (Includes 12th grade with no diploma)	5	41.8	147.4						1			69		No				no		no	no	no	yes	no	no	no	1	5
118466	m	80	YES	NO	NO	Non-Hispanic White	Born in 50 US states or Washington, DC	9-11th grade (Includes 12th grade with no diploma)	1.7	48.9	157.6	36.4	35.2	21.5	88.4	1			76			yes	yes		yes	no		no	no	yes	no	no	no	yes	1	1	0	27.88	45.43	0.4	2.43	6.13	0.47	5.94	12.58	0.73	19.52	26.71	0.15
110068	female	77	NO	YES	NO	Non-Hispanic White	Born in Mexico	High school graduate/GED or equivalent		58.8	159	33.5	33.4	28	93.8		1			73		No			yes	no		no	yes	no	yes	no	no	yes	1	5
116816	m	76	NO	YES	NO	Non-Hispanic Black	Born in 50 US states or Washington, DC	Some college or AA degree		70.9	169	41.1	37	31	91		1			75		No				no		no	yes	no	yes	no	no	no	1	1	0	34.54	34.68	0.82	4.4	5.35	0.8	9.18	11.42	1.17	20.97	17.92	0.51
118361	female	80	NO	YES	NO	Non-Hispanic White	Born in 50 US states or Washington, DC	9-11th grade (Includes 12th grade with no diploma)		60.5	155.9	41	35.1	27.8	92.1		1			80		yes	No	80		no		no	no	no	yes	no	no	no	1	1	0	26.08	39.4	0.53	2.73	5.18	0.53	5.95	11.25	0.76	17.4	22.97	0.31
78951	female	80	NO	YES	NO	Non-Hispanic White	Born in 50 US states or Washington, DC	High school graduate/GED or equivalent	1.03	79.2	164.8	37.4	40	31.2	110.7		1			55		No			2	no		no	yes	no	yes	no	no	yes	1	1	0	28.29	42.49	0.57	3.36	5.94	0.52	7.67	14.73	0.79	17.26	21.83	0.34
122134	female	80	NO	YES	NO	Non-Hispanic White	Born in 50 US states or Washington, DC	College graduate or above		71.7	156.7	35.7	34.7	33.9	95.7		1			80		9				no		yes	no	no	yes	no	no	no	1	5
111786	female	61	NO	YES	NO	Other Hispanic	Born in Mexico	Less than 9th grade		98	155.5						1			50		No				no		no	yes	no	yes	no	no	no	1	5
74581	m	75	YES	NO	NO	Mexican American	Born in 50 US states or Washington, DC	9-11th grade (Includes 12th grade with no diploma)	1.01	49.6	167.3	36	36.7	22.5	75	1			66			No			2	no		no	no	yes	no	no	no	yes	1	1	0	23.43	43.22	0.44	2.41	5.55	0.4	5.95	14.72	0.66	15.06	22.95	0.26
120591	female	67	YES	NO	NO	Non-Hispanic Black	Born in 50 US states or Washington, DC	College graduate or above	2.13	53.6	156.7	38	38.6	28.5	81.8	1			66			No				yes	1	no	yes	yes	no	no	no	no	1	1	0	23.59	29.79	0.7	3.22	4.61	0.47	3.74	7.91	0.96	16.63	17.26	0.5
113978	female	77	YES	NO	NO	Non-Hispanic White	Born in 50 US states or Washington, DC	9-11th grade (Includes 12th grade with no diploma)	0.62	61.1	154.8	33.4	33.5	26.4	97.5	1			77			yes	yes			no		no	yes	yes	no	no	yes	no	1	1	0	20.43	32.27	0.52	2.71	5.22	0.5	5.64	11.19	0.76	12.08	15.86	0.39
123032	m	77	NO	YES	NO	Other Race - Including Multi-Racial	Born in Mexico	High school graduate/GED or equivalent	1.12	66.5	160.3	37.1	36.5	31.5	97.7		1			71		No				no		no	no	no	yes	no	no	no	1	5
82576	female	80	NO	YES	NO	Non-Hispanic White	Born in 50 US states or Washington, DC	High school graduate/GED or equivalent	1.37	68.2	161	38.7	39.1	30.5	92		1			80		No			yes	yes	6	yes	yes	no	yes	no	yes	yes	1	1	0	21.17	32.16	0.54	2.82	5.24	0.55	5.65	10.23	0.76	12.7	16.69	0.4
114886	female	80	NO	YES	NO	Non-Hispanic White	Born in Mexico	High school graduate/GED or equivalent	2.46	71.1	162.7	34.9	37.8	33	88.2		1			65		yes	No	67		no		yes	no	no	yes	no	no	no	1	1	0	29.96	34.89	0.7	3.6	5.18	0.59	8.09	13.71	1.14	18.27	16	0.41
78748	m	77	NO	NO	YES	Non-Hispanic White	Born in 50 US states or Washington, DC	High school graduate/GED or equivalent	3.35	76.5	167.7	37	38.5	31.3	105.5			1			77	No				no		no	no	no	no	yes	no	no	1	1	0	38.86	44.51	0.78	4.37	5.58	0.75	11.49	15.25	0.97	23	23.67	0.48
77094	female	57	NO	YES	NO	Other Race - Including Multi-Racial	Born in Mexico	College graduate or above	3.81	59.9	148.2	33.2	33.1	26.9	93.9		1			50		No			2	no		no	no	no	yes	no	yes	yes	1	1	0	21.54	28.32	0.62	2.66	4.29	0.6	6.32	10.61	0.94	12.56	13.41	0.34
120455	female	80	NO	YES	NO	Non-Hispanic White	Born in 50 US states or Washington, DC	College graduate or above	4.88	69.5	157.8	36.9	40	30.8	91.1		1			60		No				no		yes	no	no	yes	no	no	no	1	1	0	24.58	35.91	0.6	2.98	4.99	0.5	6.04	12.11	0.83	15.56	18.8	0.33
123282	female	78	NO	YES	NO	Other Hispanic	Born in Mexico	Less than 9th grade	1.29	65.2	150.7	32.4	33.6	28.3	99.9		1			77		No				no		no	no	no	yes	no	no	no	1	1	0	31.87	31.09	0.79	3.47	4.4	0.78	8.51	10.97	1.27	19.88	15.72	0.58
123593	female	77	NO	NO	YES	Non-Hispanic White	Born in 50 US states or Washington, DC	Some college or AA degree	2.16	64.9	150	33.6	35.4	29.6	95.2			1			55	No				no		no	no	no	no	yes	no	no	1	1	0	24.88	33.46	0.62	3.03	4.86	0.61	12.82	20.91	1.18	9.03	7.69	0.34
119142	m	69	NO	YES	NO	Mexican American	Born in Mexico	Less than 9th grade		85.4	171.7	41	40.5	33.3	106.4		1			65		No				no		no	yes	no	yes	no	no	no	1	1	0	42.13	44.12	0.76	4.06	5.33	0.73	8.91	12.18	1.1	29.16	26.61	0.47
115440	female	80	NO	YES	NO	Non-Hispanic White	Born in 50 US states or Washington, DC	High school graduate/GED or equivalent	1.48	66.1	150.5	33.8	34.3	30	102.5		1			80		yes	No	76	yes	no		no	yes	no	yes	no	no	yes	1	5
117665	female	66	NO	YES	NO	Mexican American	Born in 50 US states or Washington, DC	Some college or AA degree	4	70.9	151.8	33.7	31	31.1	98.3		2			53		yes	yes		2	no		no	yes	no	yes	no	no	yes	2	1	0	22.1	28.53	0.64	3.1	4.88	0.63	5.73	9.04	0.91	13.27	14.61	0.55
83006	female	71	NO	YES	NO	Other Hispanic	Born in Mexico	Some college or AA degree	1.67	71.6	150.3	36	33.8	34.5	99.7		1			68		No				no		no	yes	no	yes	no	no	no	1	1	0	30.14	32.72	0.72	3.34	4.61	0.7	8.18	11.69	1.13	18.61	16.41	0.59
118953	female	76	NO	YES	NO	Non-Hispanic White	Born in 50 US states or Washington, DC	Some college or AA degree	1.65	80.7	159.4	26.8	36.5	33.3	116.8		1			60		yes	yes		2	no		no	yes	no	yes	no	no	yes	1	5
80212	female	56	NO	YES	NO	Non-Hispanic White	Born in 50 US states or Washington, DC	College graduate or above	5	78.5	153.6		37.7	35.3	95.5		1			50		yes	No	55	yes	yes	1	yes	no	no	yes	no	yes	yes	1	5
124025	female	59	NO	YES	NO	Non-Hispanic Black	Born in 50 US states or Washington, DC	High school graduate/GED or equivalent	4.02	91.1	163.6	35.6	36	35.5	112		1			52		No				no		no	yes	no	yes	no	no	no	1	1	0	34.18	30.08	0.89	4.05	4.58	0.86	8.44	9.81	1.38	21.69	15.69	0.65
124609	female	73	NO	YES	NO	Other Hispanic	Born in 50 US states or Washington, DC	9-11th grade (Includes 12th grade with no diploma)		79.3	152.2	33.8	32.9	30	103.6		1			73		No				no		no	no	no	yes	no	yes	no	1	1	0	24.97	31.48	0.7	3.43	4.93	0.52	5.67	10.85	1.01	15.87	15.69	0.39
116211	female	60	NO	YES	NO	Mexican American	Born in Mexico	Some college or AA degree	5	79.8	152	36.5	33.6	33	104.7		1			50		yes	No	52		no		yes	no	no	yes	no	no	no	1	1	0	26.47	31.19	0.69	3.23	4.69	0.6	5.39	9.02	1.02	17.85	17.48	0.56
121681	female	80	NO	NO	YES	Non-Hispanic White	Born in 50 US states or Washington, DC	College graduate or above	1.79	98.8	156.4		36	35.7				2			64	No			yes	no		no	no	no	no	yes	no	yes	2	5
78033	female	61	NO	YES	NO	Non-Hispanic White	Born in 50 US states or Washington, DC	Some college or AA degree	1.64	112.6	163.9	35	39	40	135.7		1			52		No				no		yes	no	no	yes	no	no	no	1	1	0	31.85	35.27	0.72	4.11	5.69	0.63	7.06	11.21	1.13	20.68	18.37	0.67
76735	female	58	YES	YES	NO	Non-Hispanic White	Born in 50 US states or Washington, DC	Some college or AA degree	0.61	39.8	151.7	36.7	33.2	21.3	70.7	2	1		50	5		yes	yes		yes	no		no	yes	yes	no	no	no	yes	3	1	0	21.49	37.99	0.46	2.49	5.44	0.38	4.31	11.46	0.7	14.69	21.09	0.31
119791	m	66	NO	YES	NO	Non-Hispanic Black	Born in 50 US states or Washington, DC	High school graduate/GED or equivalent		62	174.5	44.4	39.4	27.7	83.3		1			51		yes	yes			no		no	no	no	yes	no	no	no	1	1	0	32.94	51.13	0.55	3.22	5.85	0.46	6.38	13.82	0.74	23.35	31.47	0.45
115074	m	54	NO	YES	NO	Non-Hispanic White	Born in 50 US states or Washington, DC	College graduate or above	3.98	73.9	184.9	41.5	40.5	29.2	86.2		1			52		No				no		no	no	no	yes	no	no	no	1	1	0	36.07	41.77	0.78	4.2	5.41	0.59	8.17	13.78	1.05	23.69	22.58	0.62
119335	female	77	NO	YES	NO	Mexican American	Born in Mexico	Less than 9th grade	2.59	52.8	154.1	35	36.7	25.6	82		1			70		No			yes	yes	8	yes	no	no	yes	no	yes	yes	1	1	0	18.59	32.74	0.53	2.75	5.19	0.45	5.31	11.84	0.67	10.53	15.72	0.58
123069	female	80	YES	NO	NO	Non-Hispanic White	Born in 50 US states or Washington, DC	Some college or AA degree	5	49.6	145.7	36	35	23.6	93	1			65			yes	yes			no		no	no	yes	no	no	no	no	1	1	0	18.87	32.97	0.62	2.94	4.73	0.36	3.63	10.1	0.68	12.3	18.14	0.46
74268	female	62	NO	YES	NO	Non-Hispanic White	Born in 50 US states or Washington, DC	Some college or AA degree	0.46	64	162.1	39.6	36.3	27.4	93.2		1			58		No				no		no	no	no	yes	no	no	no	1	1	0	21.39	33.55	0.5	2.35	4.7	0.44	4.32	9.89	0.78	14.72	18.96	0.28
78144	female	73	YES	NO	NO	Mexican American	Born in Mexico	9-11th grade (Includes 12th grade with no diploma)	1.18	63.4	155.5	38.5	35.4	28	90.7	2			73			No			2	no		yes	yes	yes	no	no	no	yes	2	1	0	23.65	31.42	0.68	3.34	4.91	0.52	5.31	10.28	0.93	15	16.23	0.54
113145	female	80	NO	NO	YES	Other Race - Including Multi-Racial	Born in Mexico	High school graduate/GED or equivalent	5	62.3	153.3	37	35.8	29.4	101.3			1			80	No			yes	no		no	no	no	no	yes	no	yes	1	5
78218	female	80	YES	YES	NO	Non-Hispanic White	Born in 50 US states or Washington, DC	Less than 9th grade	1.59	58	145.4					1	1		80	55		yes	No	999	yes	no		no	yes	no	yes	no	no	yes	2	5
116625	female	80	NO	YES	NO	Non-Hispanic White	Born in 50 US states or Washington, DC	High school graduate/GED or equivalent	1.41	68.7	157.3	35.7	37	30	97.6		1			79		No				no		no	no	no	yes	no	no	no	1	1	0	20.49	31.58	0.55	2.61	4.71	0.47	5.12	10.97	0.8	12.76	15.9	0.4
75179	female	64	NO	YES	NO	Non-Hispanic Black	Born in 50 US states or Washington, DC	High school graduate/GED or equivalent	0.71	79.3	163.3	38.5	36.6	30.4	95.7		1			64		No				no		no	no	no	yes	no	no	no	1	1	0	33.78	36.77	0.89	4.45	4.99	0.67	7.49	11.19	1.06	21.85	20.58	0.67
115421	female	63	YES	YES	NO	Non-Hispanic Black	Born in 50 US states or Washington, DC	9-11th grade (Includes 12th grade with no diploma)	0.72	84.4	167.1	37.6	41.2	31.2	86.4	1	1		61	11		No				no		no	no	yes	no	no	no	no	2	2	6
114148	female	78	NO	YES	NO	Non-Hispanic White	Born in 50 US states or Washington, DC	Some college or AA degree	2.72	97	165.3	33.8	41	39.3	113.7		1			76		No				no		no	no	no	yes	no	no	no	1	1	0	33.19	39.63	0.63	3.5	5.58	0.64	8	12.59	1.01	21.69	21.46	0.44
79864	female	59	YES	YES	NO	Other Race - Including Multi-Racial	Born in 50 US states or Washington, DC	Some college or AA degree	0.84	104.1	167.2	42	39	39.7	117	1	1		26	52		yes	yes			no		yes	yes	no	yes	no	no	no	2	1	0	33.21	32.39	0.86	4.51	5.26	0.87	9.49	10.92	1.19	19.21	16.21	0.69
116472	female	64	NO	YES	NO	Other Hispanic	Born in Mexico	Less than 9th grade	0.25	100.9	163.3	36.7	38	43.4	115.8		1			53		No				no		no	no	no	yes	no	no	no	1	1	0	32.3	34.06	0.77	4	5.22	0.72	8.78	12.14	1.17	19.52	16.7	0.52
76714	female	72	NO	YES	NO	Non-Hispanic White	Born in 50 US states or Washington, DC	Some college or AA degree	0.67	97	150.1	35.6	35	39.4	131.8		1			60		yes	No	68		no		no	no	no	yes	no	no	no	1	5
75527	female	58	NO	YES	NO	Non-Hispanic White	Born in 50 US states or Washington, DC	College graduate or above	0.65	144.6	161.1	31	38	48.2	154.4		1			58		yes	yes			no		no	yes	no	yes	no	no	no	1	2	6
74841	female	80	YES	NO	NO	Non-Hispanic White	Born in Mexico	College graduate or above		45.7	149.1	34.2	33	22	74.5	1			65			No			yes	yes	30	no	no	yes	no	no	no	yes	1	1	0	21.02	30.04	0.58	2.87	4.98	0.51	5.8	11.48	0.91	12.35	13.58	0.4
74375	female	63	YES	NO	NO	Mexican American	Born in Mexico	High school graduate/GED or equivalent	0	48.1	148	31.2	32.5	26	79	1			58			No			yes	no		yes	no	yes	no	no	no	yes	1	1	0	19.71	27.14	0.59	2.7	4.58	0.52	4.94	9.49	0.92	12.07	13.07	0.42
113775	female	67	NO	YES	NO	Other Hispanic	Born in Mexico	Some college or AA degree	1.99	60	159.9	35.1	36.1	31.9	85		1			56		No				no		yes	no	no	yes	no	no	no	1	1	0	30.04	33.27	0.72	3.27	4.55	0.65	6.33	9.72	1.08	20.44	18.99	0.47
123574	m	70	YES	NO	NO	Non-Hispanic White	Born in 50 US states or Washington, DC	College graduate or above	5	74.8	177.8	41.2	42	30.5	89.9	1			70			yes	yes			no		no	no	yes	no	no	no	no	1	1	0	43.16	48.4	0.67	4.09	6.1	0.58	9	15.49	1.12	30.07	26.81	0.38
112781	female	80	YES	YES	NO	Non-Hispanic White	Born in 50 US states or Washington, DC	High school graduate/GED or equivalent	2.4	63.4	161.1	36	36.5	28.7	90.2	1	1		29	80		yes	yes		yes	no		no	yes	no	yes	no	no	yes	2	1	0	30	37.8	0.69	3.55	5.12	0.66	8.16	12.41	0.9	18.29	20.27	0.46
111823	m	80	YES	NO	NO	Non-Hispanic White	Born in 50 US states or Washington, DC	College graduate or above	1.95	81	180.7	42.4	40	29.8	104.6	1			70			No				no		no	no	yes	no	no	no	no	1	1	0	35.81	43.5	0.66	3.84	5.81	0.57	6.93	12.11	0.98	25.04	25.58	0.47
124519	female	72	NO	YES	NO	Other Race - Including Multi-Racial	Born in Mexico	Some college or AA degree	5	58.8	152.9	32.4	35	29.1	88.8		1			65		No			2	no		no	yes	no	yes	no	yes	yes	1	1	0	19.72	27.62	0.61	2.71	4.45	0.53	4.89	9.22	0.87	12.12	13.95	0.34
73873	m	80	YES	NO	NO	Other Race - Including Multi-Racial	Born in 50 US states or Washington, DC	High school graduate/GED or equivalent	2.26	68.3	161.7	41.2	39.7	28.6	98.9	1			80			No				no		no	yes	yes	no	no	no	no	1	1	0	30.23	46.32	0.49	2.89	5.89	0.43	5.84	13.53	0.8	21.49	26.9	0.18
115778	female	57	NO	YES	NO	Non-Hispanic White	Born in 50 US states or Washington, DC	9-11th grade (Includes 12th grade with no diploma)		70.5	154.5	36.4	33	28.3	104.7		1			57		yes	yes			no		no	no	no	yes	no	no	no	1	1	0	24.84	29.85	0.63	2.89	4.6	0.66	5.85	8.89	0.98	16.09	16.35	0.46
119769	female	70	NO	YES	NO	Non-Hispanic White	Born in 50 US states or Washington, DC	Some college or AA degree	1.47	79.8	164.4	36.5	36	36	99		1			69		yes	yes			no		no	no	no	yes	no	no	no	1	1	0	25.22	34.96	0.58	2.92	4.99	0.59	5.66	9.65	0.82	16.64	20.32	0.46
117917	female	68	NO	YES	NO	Other Hispanic	Born in Mexico	Some college or AA degree	1.73	72.3	155.2	31	36	30	111.7		1			61		yes	No	60	2	no		yes	yes	no	yes	no	no	yes	1	1	0	27.37	31.76	0.62	2.73	4.41	0.66	6.05	9.11	1.02	18.6	18.24	0.45
114724	female	65	NO	YES	NO	Non-Hispanic Black	Born in 50 US states or Washington, DC	High school graduate/GED or equivalent	1.22	84	165.1	38.5	39	32	114.5		1			55		yes	yes		yes	no		no	yes	no	yes	no	no	yes	1	1	0	24.94	40.98	0.49	2.7	5.52	0.45	4.74	10.46	0.7	17.5	25	0.24
78981	female	71	NO	YES	NO	Mexican American	Born in Mexico	Less than 9th grade	1.17	78.7	155	36.3	36.8	36.8	116.6		1			68		No				no		no	yes	no	yes	no	no	no	1	1	0	21.37	30.17	0.53	2.52	4.74	0.56	4.76	8.51	0.83	14.09	16.92	0.33
120739	female	63	NO	YES	NO	Non-Hispanic Black	Born in 50 US states or Washington, DC	Some college or AA degree	2.11	100.2	171.6	36.8	38.5	36.5	108.5		2			54		No				no		no	no	no	yes	no	no	no	2	1	0	44.03	41.49	0.86	4.73	5.52	0.76	10.05	13.22	1.29	29.25	22.75	0.63
114040	female	59	YES	YES	NO	Non-Hispanic Black	Born in 50 US states or Washington, DC	College graduate or above		109	164.9	39.6	40	42.4	119.5	1	1		54	58		yes	No	50		no		no	no	yes	yes	no	no	no	2	1	0	37.01	35.64	0.9	4.6	5.1	0.82	9.65	11.78	1.21	22.76	18.77	0.72
118128	female	56	NO	YES	NO	Non-Hispanic Black	Born in 50 US states or Washington, DC	Some college or AA degree	3.32	105.5	156.2	33.8	35.2	40	128.4		2			50		No				yes	3	no	no	no	yes	no	no	no	2	1	0	37.54	32.61	0.74	3.22	4.34	0.96	9.41	9.78	1.35	24.92	18.49	0.58
117064	female	61	NO	YES	NO	Non-Hispanic Black	Born in 50 US states or Washington, DC	High school graduate/GED or equivalent	0.28	97.2	145.7	34	36.2	38.6	125		1			51		No				no		no	yes	no	yes	no	no	no	1	1	0	30.57	33.09	0.78	3.78	4.83	0.65	6.13	9.49	1.1	20.67	18.77	0.71
111262	female	71	NO	YES	NO	Other Race - Including Multi-Racial	Born in 50 US states or Washington, DC	Some college or AA degree	0.93	109.2	153.9		35.5	37.2			2			61		No			yes	no		no	yes	no	yes	no	no	yes	2	1	0	24.41	29.08	0.7	3.07	4.41	0.61	5.38	8.87	1.01	15.96	15.8	0.51
81418	female	61	NO	YES	NO	Non-Hispanic Black	Born in 50 US states or Washington, DC	9-11th grade (Includes 12th grade with no diploma)	1.02	125.4	162.9						1			56		No				no		no	no	no	yes	no	no	no	1	5
81474	female	78	NO	YES	NO	Non-Hispanic White	Born in 50 US states or Washington, DC	9-11th grade (Includes 12th grade with no diploma)	3.13	56	159.2	35.3	34.6	25.5	77.6		1			65		No			yes	no		no	yes	no	yes	no	no	yes	1	1	0	23.51	35.38	0.55	2.65	4.8	0.51	5.1	10.1	0.77	15.75	20.47	0.27
120273	female	55	YES	YES	NO	Non-Hispanic White	Born in 50 US states or Washington, DC	Some college or AA degree	0.7	56.5	166.6	38.4	37.4	25.7	82.6	1	2		53	45		yes	yes			no		yes	no	yes	no	no	no	no	3	1	0	26.63	38.48	0.64	3.31	5.16	0.51	6.19	12.11	0.81	17.13	21.21	0.41
124160	female	76	YES	NO	NO	Other Race - Including Multi-Racial	Born in 50 US states or Washington, DC	Some college or AA degree	5	49.4	154.6	35.1	31.6	24.9	75.7	1			74			No			2	no		no	no	yes	no	no	no	yes	1	1	0	19.27	31.02	0.52	2.82	5.38	0.41	4.03	9.81	0.79	12.42	15.82	0.23
120941	female	67	NO	YES	NO	Other Hispanic	Born in 50 US states or Washington, DC	Less than 9th grade	1.12	50.8	154.5	35.2					1			66		No			2	no		no	no	no	yes	no	no	yes	1	5
79165	female	65	NO	YES	NO	Non-Hispanic White	Born in 50 US states or Washington, DC	Some college or AA degree	3.05	54.3	157.9	34.4	33.5	25.9	66.5		1			53		No			yes	no		yes	no	no	yes	no	no	yes	1	1	0	25.15	34.23	0.62	3.05	4.93	0.54	5.96	10.99	0.88	16.15	18.32	0.43
113548	female	80	NO	YES	NO	Other Race - Including Multi-Racial	Born in Mexico	Less than 9th grade	1.26	50.2	151.3	35.5	33.2	24.2	90.9		2			78		No				no		no	no	no	yes	no	no	no	2	1	0	22.65	29.83	0.55	2.58	4.68	0.56	5.84	10.49	0.97	14.24	14.66	0.35
83184	female	59	YES	NO	NO	Non-Hispanic White	Born in 50 US states or Washington, DC	College graduate or above	1.28	53.5	153.5	36.2	35.5	26.5	84.2	1			58			yes	No	999	2	no		yes	no	yes	no	no	no	yes	1	1	0	19.95	31.07	0.5	2.44	4.86	0.49	5.17	10.59	0.79	12.33	15.62	0.31
110721	female	80	NO	YES	NO	Other Race - Including Multi-Racial	Born in Mexico	Less than 9th grade	2.43	45.9	140.7						1			71		yes	No	80	yes	yes	10	no	yes	no	yes	no	no	yes	1	5
74367	m	74	YES	NO	NO	Non-Hispanic White	Born in 50 US states or Washington, DC	Less than 9th grade		87.1	181.8					1			68			No				no		no	no	yes	no	no	no	no	1	5
80181	female	69	NO	YES	NO	Non-Hispanic Black	Born in 50 US states or Washington, DC	College graduate or above	2.4	73.5	164.7						1			51		yes	No	45	2	no		yes	no	no	yes	no	no	yes	1	5
77580	female	80	NO	YES	NO	Non-Hispanic White	Born in 50 US states or Washington, DC	High school graduate/GED or equivalent	0.85	57.4	144.2						1			80		yes	yes		2	no		no	yes	no	yes	no	no	yes	1	5
111514	female	64	NO	YES	NO	Non-Hispanic White	Born in 50 US states or Washington, DC	College graduate or above	5	73.3	157.8	38.7	37.7	31.6	98.3		1			62		No			yes	no		no	no	no	yes	no	no	yes	1	1	0	24.28	32.25	0.6	2.82	4.68	0.53	5.74	10.8	0.94	15.72	16.77	0.37
124167	female	80	NO	NO	YES	Non-Hispanic White	Born in 50 US states or Washington, DC	High school graduate/GED or equivalent	2.92	79.3	160.4	39	37.2	32.2	109.1			1			73	No				no		no	no	no	no	yes	yes	no	1	1	0	26.46	36.76	0.59	3.12	5.28	0.52	6.84	13.14	0.9	16.5	18.34	0.36
115104	female	80	NO	YES	NO	Non-Hispanic White	Born in 50 US states or Washington, DC	Some college or AA degree	1.88	80.6	156.5	34	36	33.7	117.5		1			70		No			2	no		no	yes	no	yes	no	no	yes	1	1	0	31.03	32.87	0.53	2.51	4.75	0.71	7.73	10.86	1.21	20.79	17.26	0.27
115493	female	80	NO	NO	YES	Non-Hispanic White	Born in 50 US states or Washington, DC	High school graduate/GED or equivalent	1.65	100.2	167	33.5	38	36.5	119.3			1			80	yes	No	72	yes	no		no	no	no	no	yes	no	yes	1	2	6
124002	female	80	NO	YES	NO	Non-Hispanic White	Born in 50 US states or Washington, DC	High school graduate/GED or equivalent	2.5	45.3	157	40	35.4	23.4	78		1			80		yes	yes			no		no	no	no	yes	no	no	no	1	1	0	13.42	36.3	0.34	1.76	5.1	0.27	2.52	9.38	0.42	9.15	21.82	0.15
120352	female	80	NO	YES	NO	Non-Hispanic Black	Born in 50 US states or Washington, DC	Some college or AA degree	5	63.4	163.4	40.7	37.9	26.8	84.7		1			50		No				no		no	yes	no	yes	no	no	no	1	1	0	46.47	36.64	1.19	6.02	5.05	0.73	7.98	10.86	1.57	32.48	20.73	1.33
83016	female	80	YES	YES	NO	Non-Hispanic Black	Born in Mexico	College graduate or above	5	61.4	158.8	37.8	38.3	27.4	87.5	1	1		80	80		yes	yes		2	no		yes	no	yes	yes	no	no	yes	2	1	0	25.85	35.84	0.71	3.33	4.66	0.57	6.98	12.22	0.82	15.55	18.96	0.4
81497	female	72	NO	YES	NO	Other Race - Including Multi-Racial	Born in Mexico	College graduate or above	2.9	61.8	158.3	35.5	36	26.9	85.8		1			50		yes	yes		2	no		no	no	no	yes	no	no	yes	1	1	0	19.76	29.79	0.58	2.76	4.74	0.48	4.85	10.15	0.82	12.15	14.9	0.44
79929	female	60	NO	NO	YES	Mexican American	Born in 50 US states or Washington, DC	Some college or AA degree	0.65	54.7	143.2	31.1	32	28.3	94			1			50	No				no		no	no	no	no	yes	no	no	1	2	6
112853	m	62	NO	YES	YES	Other Hispanic	Born in 50 US states or Washington, DC	9-11th grade (Includes 12th grade with no diploma)	2.51	77	168.4	40	35.8	31.4	105.7		1	1		56	56	No				yes	1	no	no	no	yes	yes	no	no	2	1	0	35.13	40.63	0.78	4.08	5.26	0.62	8.38	13.64	1.04	22.67	21.73	0.53
118328	m	77	NO	YES	NO	Non-Hispanic White	Born in 50 US states or Washington, DC	Some college or AA degree	5	78.8	166.3	39.9	37.1	30.4	107.8		1			64		yes	No	60		no		no	yes	no	yes	no	no	no	1	1	0	36.63	39.4	0.71	4.03	5.72	0.67	9.1	13.52	1.17	23.5	20.16	0.46
78262	female	80	YES	NO	NO	Non-Hispanic White	Born in 50 US states or Washington, DC	High school graduate/GED or equivalent	0.94	62.8	148.2	34.5	37	25.2		1			77			No			2	no		no	yes	yes	no	no	yes	yes	1	5
110611	female	67	NO	YES	NO	Non-Hispanic White	Born in 50 US states or Washington, DC	College graduate or above	5	70.2	156.3	35	35.5	33.1	101.2		1			64		No			2	no		no	no	no	yes	no	no	yes	1	1	0	22.76	33.32	0.59	2.81	4.8	0.53	5.45	10.32	0.8	14.5	18.2	0.44
119108	m	74	NO	NO	YES	Non-Hispanic Black	Born in 50 US states or Washington, DC	Some college or AA degree	3.26	84	166	41.1	35.3	31.5	105.8			2			70	yes	yes		2	no		no	yes	no	no	yes	no	yes	2	1	0	48.06	41.95	0.98	5.62	5.76	0.88	11.35	12.86	1.33	31.09	23.33	0.79
115351	female	76	NO	YES	NO	Other Hispanic	Born in Mexico	Less than 9th grade	1.54	71.1	149.1	31.7	35.9	37.9	89.7		1			65		No				yes	2	no	yes	no	yes	no	no	no	1	1	0	25.31	32.8	0.6	2.96	4.9	0.61	6.48	10.63	0.92	15.87	17.27	0.43
117666	female	67	NO	YES	NO	Non-Hispanic White	Born in 50 US states or Washington, DC	Some college or AA degree	1.72	85.2	155	36.3	37	37.2	113.1		1			62		yes	9			no		yes	yes	no	yes	no	no	no	1	1	0	34.35	37.31	0.83	4.34	5.24	0.65	7.36	11.34	1.09	22.64	20.74	0.55
82277	female	71	NO	YES	NO	Non-Hispanic Black	Born in 50 US states or Washington, DC	Some college or AA degree	3.26	92.4	161.3	37.2	35.2	35.5	114.2		1			65		No				no		no	no	no	yes	no	no	no	1	1	0	30.94	34.74	0.75	3.4	4.51	0.64	8.39	13.08	1.12	19.15	17.16	0.54
110079	female	54	NO	YES	NO	Non-Hispanic Black	Born in 50 US states or Washington, DC	College graduate or above	3.08	83.5	149.9	35.2	33.6	37	106.9		1			50		No				no		no	no	no	yes	no	yes	no	1	1	0	27.83	27.54	0.88	4.19	4.77	0.74	6.35	8.54	1.22	17.3	14.22	0.68
82007	female	55	YES	NO	NO	Non-Hispanic White	Born in 50 US states or Washington, DC	High school graduate/GED or equivalent	1.29	47.8	158.6	34.4	33.5	23.5	76.6	1			51			yes	yes			no		no	yes	yes	no	no	no	no	1	1	0	21.11	34.18	0.49	2.59	5.26	0.53	5.68	10.77	0.71	12.85	18.16	0.25
76447	female	80	NO	NO	YES	Non-Hispanic White	Born in 50 US states or Washington, DC	College graduate or above	3.08	56.2	160.4	38.2	36	26.3	79.9			1			79	No			yes	no		no	yes	no	no	yes	yes	yes	1	1	0	19.71	30.1	0.57	2.76	4.84	0.52	4.92	9.49	0.76	12.03	15.77	0.39
73604	female	69	NO	YES	NO	Non-Hispanic White	Born in 50 US states or Washington, DC	Some college or AA degree	2.44	59.5	156.9	37	35.2	28.3	96.6		1			52		yes	yes		yes	no		no	yes	no	yes	no	yes	yes	1	1	0	20.4	34.98	0.6	3.04	5.11	0.45	4.34	9.7	0.65	13.01	20.17	0.4
83238	female	79	NO	YES	NO	Other Race - Including Multi-Racial	Born in Mexico	Less than 9th grade	3.22	53	147.8	32	31	29	86		1			74		yes	No	65	yes	no		no	no	no	yes	no	yes	yes	1	1	0	23.1	33.14	0.55	2.84	5.16	0.5	5.45	10.86	0.87	14.81	17.13	0.32
113429	female	80	YES	NO	NO	Non-Hispanic White	Born in 50 US states or Washington, DC	9-11th grade (Includes 12th grade with no diploma)		55.8	150	32	36.6	26.8	86.3	2			80			No			yes	yes	1	no	no	yes	no	no	no	yes	2	5
112440	female	80	NO	YES	NO	Non-Hispanic White	Born in 50 US states or Washington, DC	College graduate or above	1.72	62.7	158.5	38.5	36	24.8	82.3		1			70		yes	yes			no		yes	no	no	yes	no	no	no	1	5
80205	m	75	NO	NO	YES	Non-Hispanic White	Born in 50 US states or Washington, DC	High school graduate/GED or equivalent	1.29	81.5	175.4	45	41.1	31.3	113.5			1			74	yes	yes			yes	12	no	no	no	no	yes	no	no	1	1	0	32.64	46.44	0.52	3.3	6.32	0.48	7.13	14.97	0.88	22.21	25.15	0.24
77114	female	73	NO	YES	NO	Mexican American	Born in 50 US states or Washington, DC	Some college or AA degree	3.81	62.7	148.9	30.7	32	32.2	91.9		1			70		No				no		no	no	no	yes	no	no	no	1	1	0	28.48	31.8	0.79	3.85	4.88	0.68	7.33	10.71	1.07	17.31	16.2	0.64
113715	m	80	YES	NO	NO	Non-Hispanic White	Born in 50 US states or Washington, DC	Some college or AA degree	2.46	93.3	179.3	43.3	44	32.4	111.2	1			80			No				no		no	yes	yes	no	no	no	no	1	1	0	44.49	48.66	0.72	4.75	6.56	0.72	10.19	14.07	1.05	29.55	28.03	0.62
117354	female	80	NO	YES	YES	Non-Hispanic White	Born in 50 US states or Washington, DC	Some college or AA degree	1.85	69.3	152.9	36.1	36	26.8	102.2		1	1		67	60	yes	yes			no		no	no	no	yes	no	no	no	2	1	0	24.76	31.44	0.71	3.46	4.89	0.66	7.6	11.59	0.92	13.7	14.96	0.42
75223	female	69	YES	NO	NO	Non-Hispanic White	Born in 50 US states or Washington, DC	High school graduate/GED or equivalent	5	76.8	161	35	35.5	33.6	98.3	1			63			yes	No	63	2	no		no	no	yes	no	no	yes	yes	1	1	0	24.03	38.7	0.57	3.23	5.71	0.46	5.91	12.83	0.74	14.89	20.16	0.49
76565	female	80	NO	YES	NO	Non-Hispanic White	Born in 50 US states or Washington, DC	Some college or AA degree	5	83	165.1						1			80		yes	yes			no		no	no	no	yes	no	no	no	1	5
74576	female	73	NO	YES	NO	Non-Hispanic White	Born in 50 US states or Washington, DC	9-11th grade (Includes 12th grade with no diploma)	1.38	74.4	152.7	33.5	32.3	29.8	108		2			58		No				no		no	yes	no	yes	no	no	no	2	1	0	28.04	36.47	0.58	3.02	5.18	0.61	6.82	11.21	0.91	18.19	20.08	0.34
116383	female	67	NO	YES	NO	Other Hispanic	Born in 50 US states or Washington, DC	Some college or AA degree	1.16	83.2	161.4	38.4	36.5	33.9	101.6		1			65		yes	yes		yes	no		yes	no	no	yes	no	no	yes	1	5
121697	m	68	NO	YES	NO	Non-Hispanic White	Born in 50 US states or Washington, DC	Some college or AA degree	1.83	130.3	187.6	40.8	40.6	37.7	133.6		1			59		No				no		no	yes	no	yes	no	no	no	1	1	0	53.7	49.13	0.83	5.12	6.19	0.87	11.91	13.73	1.26	36.67	29.22	0.55
115876	female	68	NO	YES	NO	Other Race - Including Multi-Racial	Born in 50 US states or Washington, DC	Some college or AA degree	0.74	106.3	157.7	39.1	40.5	41.8	123.7		1			63		yes	No	33	2	no		no	no	no	yes	no	no	yes	1	5
115814	female	80	YES	NO	NO	Non-Hispanic White	Born in 50 US states or Washington, DC	High school graduate/GED or equivalent		54.9	161.4	36	37.7	25	80	1			80			yes	yes			no		no	no	yes	no	no	no	no	1	1	0	21.23	36.22	0.48	2.62	5.4	0.47	6.02	12.69	0.7	12.6	18.13	0.25
80723	m	80	YES	NO	NO	Non-Hispanic White	Born in 50 US states or Washington, DC	High school graduate/GED or equivalent	1.29	63.9	174.2	41.2	38	27	93.5	1			80			No				no		no	no	yes	no	no	no	no	1	1	0	34.46	50.23	0.53	3.24	6.09	0.43	6.55	15.28	0.86	24.67	28.86	0.2
112947	female	80	YES	NO	NO	Non-Hispanic White	Born in 50 US states or Washington, DC	9-11th grade (Includes 12th grade with no diploma)	2.07	46.6	144.9	34.4	33.8	24	87.2	1			80			No				no		no	no	yes	no	no	no	no	1	1	0	20.02	30.26	0.51	2.48	4.85	0.48	4.08	8.45	0.79	13.47	16.96	0.3
124799	female	80	YES	NO	NO	Non-Hispanic White	Born in 50 US states or Washington, DC	High school graduate/GED or equivalent	1.67	58.4	156.2	34.7	35.2	27.2	77.5	2			78			yes	No	24	yes	no		yes	no	yes	no	no	no	yes	2	5
81409	female	65	NO	YES	NO	Other Race - Including Multi-Racial	Born in 50 US states or Washington, DC	High school graduate/GED or equivalent	2.6	75.9	172.8	40.5	36.8	33.6	92.2		1			55		yes	yes			no		no	yes	no	yes	no	no	no	1	1	0	31.01	35.61	0.72	3.85	5.34	0.65	6.97	10.75	1.03	20.19	19.52	0.54
120873	female	75	YES	NO	NO	Non-Hispanic White	Born in 50 US states or Washington, DC	College graduate or above	5	71.1	166.3					1			75			No			yes	no		yes	no	yes	no	no	no	yes	1	5
83423	m	66	NO	YES	NO	Other Hispanic	Born in Mexico	College graduate or above	5	75.4	170.7	37.2	36.5	31.2	97.4		1			64		No				no		no	no	no	yes	no	yes	no	1	1	0	35.41	39.61	0.7	3.91	5.6	0.71	8.74	12.34	1.05	22.76	21.67	0.51
123698	m	64	YES	NO	NO	Other Hispanic	Born in 50 US states or Washington, DC	Some college or AA degree	2.99	78.7	172.2	41.2	38.1	33.2	94.2	1			57			yes	yes			no		yes	yes	yes	no	no	no	no	1	1	0	39.03	43.18	0.77	4.4	5.75	0.65	7.37	11.36	1.05	27.26	26.07	0.46
74985	female	66	NO	YES	NO	Mexican American	Born in Mexico	Less than 9th grade	1.15	66.2	153.1	30.7	33	31.2	92.3		1			66		yes	No	50		no		no	no	no	yes	no	no	no	1	1	0	23.92	28.08	0.65	2.72	4.16	0.7	5.68	8.1	0.98	15.52	15.82	0.58
124270	female	80	YES	YES	NO	Non-Hispanic White	Born in 50 US states or Washington, DC	College graduate or above	1.4	77.8	160.3	36.5	38.7	32.1	110.2	1	2		68	53		yes	yes		yes	no		yes	no	yes	yes	no	no	yes	3	5
118596	female	80	NO	YES	NO	Non-Hispanic White	Born in Mexico	9-11th grade (Includes 12th grade with no diploma)	0.84	76.9	157	35.6	37.6	35	106		1			65		No			2	yes	999	no	yes	no	yes	no	yes	yes	1	5
121095	female	67	NO	NO	NO	Non-Hispanic Black	Born in 50 US states or Washington, DC	High school graduate/GED or equivalent	0.92	84.1	162.8	38	35.5	34.4	109.8		1			66		No				no		no	no	no	yes	no	yes	no	1	1	0	25.87	31.09	1.05	5.35	5.08	0.64	6.29	9.88	0.88	14.23	16.12	0.67
110625	female	78	NO	YES	YES	Non-Hispanic White	Born in 50 US states or Washington, DC	College graduate or above	5	104.5	169	46.4	40.4	37.8	111.1		1	1		6	77	yes	yes			no		no	no	no	no	yes	no	no	2	1	0	34.53	36.93	0.74	3.8	5.14	0.78	8.07	10.39	1.06	22.66	21.4	0.56
117266	female	79	YES	NO	NO	Non-Hispanic White	Born in 50 US states or Washington, DC	College graduate or above	2.43	50.7	156.4	33.8	31.6	25.5	83	1			65			yes	yes		yes	no		yes	no	yes	no	no	no	yes	1	1	0	18.6	33.58	0.45	2.35	5.24	0.42	4.75	11.28	0.67	11.5	17.06	0.31
80651	female	64	NO	YES	NO	Other Race - Including Multi-Racial	Born in Mexico	9-11th grade (Includes 12th grade with no diploma)		52.9	158.8	34.5	35.2	25	82.5		1			64		No			yes	no		no	yes	no	yes	no	yes	yes	1	1	0	17.67	31.63	0.42	2.2	5.24	0.44	4.5	10.31	0.68	10.98	16.08	0.27
80491	female	73	NO	YES	NO	Non-Hispanic White	Born in 50 US states or Washington, DC	College graduate or above	5	69.6	166	38	36.7	28.5	98.8		1			69		yes	yes		yes	no		no	yes	no	yes	no	yes	yes	1	1	0	29.27	37.91	0.71	3.43	4.82	0.57	7.42	12.92	0.91	18.42	20.17	0.45
82642	female	66	NO	YES	NO	Other Hispanic	Born in Mexico	9-11th grade (Includes 12th grade with no diploma)	0.2	62.4	152	34.1	35	29.2	88.6		1			55		No				no		no	no	no	yes	no	yes	no	1	1	0	23.82	30.15	0.58	2.9	4.98	0.54	5.36	9.96	1.02	15.56	15.21	0.46
75998	female	76	NO	YES	NO	Non-Hispanic White	Born in 50 US states or Washington, DC	Some college or AA degree	5	72.5	162.6	38	36.2	33.1	93.1		1			61		yes	yes		yes	no		yes	yes	no	yes	no	no	yes	1	1	0	24.19	35.7	0.55	2.53	4.62	0.49	4.74	9.6	0.79	16.91	21.47	0.38
123516	female	80	NO	YES	NO	Non-Hispanic White	Born in 50 US states or Washington, DC	Some college or AA degree	1.58	70.7	153.5	35	35	28.5	111.6		1			65		No				no		no	no	no	yes	no	no	no	1	1	0	25.67	38.32	0.53	2.53	4.8	0.46	6	13.09	0.84	17.14	20.43	0.4
81026	female	80	YES	NO	NO	Non-Hispanic White	Born in 50 US states or Washington, DC	College graduate or above	2.57	82	155.8	33.3	35	34.8	107.5	1			80			yes	No	80	yes	no		yes	no	yes	no	no	no	yes	1	2	6
115669	female	59	NO	YES	NO	Non-Hispanic White	Born in 50 US states or Washington, DC	High school graduate/GED or equivalent	5	97.7	152.9	36.1	34.4	43.5	116.8		1			56		No				no		no	no	no	yes	no	no	no	1	1	0	22.42	28.44	0.72	3.14	4.38	0.61	4.77	7.83	0.89	14.51	16.22	0.4
76186	female	53	NO	NO	YES	Other Hispanic	Born in Mexico	Some college or AA degree	2.02	160.5	174.5		39.2	53.4	145.6			1			52	No				no		yes	yes	no	no	yes	no	no	1	1	0	42.43	40.77	1.04	5.79	5.55	0.8	10.68	13.38	1.19	25.96	21.84	0.71
76870	female	80	YES	NO	NO	Non-Hispanic White	Born in 50 US states or Washington, DC	Some college or AA degree	0.81	79.2	174.2	36.9	37.5	30.4	105.4	1			75			No				no		no	yes	yes	no	no	no	no	1	1	0	33.9	40.43	0.64	3.48	5.41	0.6	7.01	11.78	1.01	23.41	23.24	0.37
81148	female	73	NO	YES	NO	Non-Hispanic Black	Born in 50 US states or Washington, DC	College graduate or above	2.67	63.4	154.5	38.5	32.6	28	91.9		1			72		yes	yes		2	no		no	no	no	yes	no	no	yes	1	5
78192	m	66	NO	YES	NO	Non-Hispanic Black	Born in 50 US states or Washington, DC	College graduate or above	4.84	89.8	174.7	41.8	39.4	33.4	103.4		1			62		yes	No	60		no		no	yes	no	yes	no	no	no	1	1	0	40.93	40.96	0.82	4.5	5.5	0.79	9.24	11.77	1.15	27.19	23.69	0.47
82998	m	61	YES	NO	NO	Non-Hispanic Black	Born in 50 US states or Washington, DC	9-11th grade (Includes 12th grade with no diploma)	1.36	89.4	170.6	41	34	36.1	104.8	1			60			No				no		no	no	yes	no	no	no	no	1	1	0	42.9	39.38	0.88	4.97	5.62	0.86	10.08	11.78	1.27	27.86	21.98	0.6
81896	female	80	YES	NO	NO	Non-Hispanic White	Born in 50 US states or Washington, DC	9-11th grade (Includes 12th grade with no diploma)	1.27	43	145.4					1			61			No			yes	no		no	yes	yes	no	no	no	yes	1	5
111461	female	80	NO	NO	YES	Non-Hispanic White	Born in 50 US states or Washington, DC	Some college or AA degree		62.9	161.1	34.6	36.4	27.5	98.5			1			76	yes	yes		yes	no		yes	yes	no	no	yes	no	yes	1	5
74633	female	56	NO	YES	NO	Other Hispanic	Born in Mexico	College graduate or above	3.81	57.1	155.5	34.2	31.8	25.6	85.4		1			56		No				no		no	no	no	yes	no	no	no	1	1	0	21.35	28.06	0.66	3.13	4.77	0.62	5.59	9.09	0.89	12.63	14.2	0.5
78747	female	70	NO	YES	NO	Non-Hispanic White	Born in 50 US states or Washington, DC	High school graduate/GED or equivalent	1.55	60.1	151.3	33	33.3	28.5	90.4		1			69		No			yes	no		yes	yes	no	yes	no	no	yes	1	1	0	23.17	33.66	0.48	2.44	5.05	0.55	5.91	10.8	0.83	14.81	17.81	0.28
78754	female	79	YES	NO	NO	Non-Hispanic Black	Born in 50 US states or Washington, DC	High school graduate/GED or equivalent	0.45	45	148.4	33.9	29.8	25.8	80	1			73			No				no		no	yes	yes	no	no	no	no	1	1	0	17.01	32.81	0.44	2	4.52	0.43	4.29	10.06	0.59	10.72	18.23	0.3
115358	female	80	NO	YES	NO	Non-Hispanic White	Born in 50 US states or Washington, DC	High school graduate/GED or equivalent	1.6	77	158.2	35.5	36	32	98.6		2			75		yes	yes		yes	no		no	yes	no	yes	no	no	yes	2	1	0	23.47	37.64	0.58	3.12	5.38	0.46	5.85	12.88	0.75	14.5	19.38	0.29
119752	female	69	YES	YES	YES	Non-Hispanic White	Born in 50 US states or Washington, DC	Some college or AA degree	1.4	82.4	160.6	31.9	34.5	31	116	1	1	1	99999	65	64	yes	No	29		no		no	yes	no	no	yes	no	no	3	2	6
73746	female	64	YES	NO	NO	Non-Hispanic White	Born in 50 US states or Washington, DC	Some college or AA degree	1.22	51.4	164.1	38.2	35	25	79.8	2			62			No				no		no	no	yes	no	no	no	no	2	1	0	21.27	32.91	0.6	2.81	4.69	0.45	5.33	11.8	0.8	13.13	16.41	0.41
114328	female	80	NO	YES	YES	Non-Hispanic White	Born in 50 US states or Washington, DC	College graduate or above	5	84.1	152						2	1		76	78	yes	No	49	yes	no		no	yes	no	yes	yes	no	yes	3	5
121965	female	73	NO	YES	NO	Non-Hispanic White	Born in 50 US states or Washington, DC	Some college or AA degree	2.36	58.3	160	37	40	28.2	93.8		1			53		No			yes	no		no	yes	no	yes	no	no	yes	1	1	0	23.01	42.85	0.45	2.64	5.91	0.43	4.24	9.92	0.6	16.13	27.02	0.43
79734	female	50	NO	YES	NO	Non-Hispanic White	Born in 50 US states or Washington, DC	Some college or AA degree	5	88.8	174.9	39	38.1	32	106.2		1			40		No			2	no		no	no	no	no	no	yes	yes	1	1	0	25.16	34.86	0.55	2.81	5.1	0.57	6.32	11.19	0.86	16.03	18.57	0.36
113455	m	61	NO	YES	YES	Mexican American	Born in Mexico	Less than 9th grade		96.2	173.5	36.8	36.6	32.1	117.3		1	1		55	55	No				no		no	no	no	no	no	no	no	2	1	0	52.73	41.62	0.98	5.18	5.28	0.91	11.26	12.38	1.52	36.29	23.96	0.83
120435	m	59	YES	YES	NO	Non-Hispanic Black	Born in 50 US states or Washington, DC	Some college or AA degree	0.99	46.2	171.3	42.2	37.3	20.1	72.3	1	2		32	32		yes	yes		2	no		yes	no	no	no	no	yes	yes	3	1	0	28.79	40.58	0.67	3.81	5.65	0.46	5.86	12.73	0.86	19.12	22.19	0.4
109803	female	56	NO	YES	NO	Non-Hispanic Black	Born in 50 US states or Washington, DC	Some college or AA degree	0.8	62.7	162.1						1			35		yes	No	35		yes	1	no	no	no	no	no	no	no	1	5
122047	m	80	NO	YES	NO	Non-Hispanic White	Born in 50 US states or Washington, DC	High school graduate/GED or equivalent	5	69.4	172.4	42.5	42	29	97.5		2			70		No			yes	no		yes	yes	no	no	no	no	yes	2	1	0	26.68	45.4	0.6	3.27	5.5	0.43	6.06	14.06	0.67	17.35	25.85	0.38
113575	m	58	YES	YES	NO	Non-Hispanic White	Born in 50 US states or Washington, DC	9-11th grade (Includes 12th grade with no diploma)	0	84.5	179.6	46	40.5	34	100.5	1	1		56	49		yes	yes			no		no	no	no	no	no	no	no	2	1	0	34.49	44.24	0.59	3.46	5.86	0.61	8.7	14.37	0.93	22.33	24.01	0.37
117818	m	59	NO	YES	YES	Non-Hispanic White	Born in 50 US states or Washington, DC	Some college or AA degree	0.74	86.4	177.5	39.6	41.2	34.3	108.5		1	1		16	20	No			2	no		yes	no	no	no	no	no	yes	2	1	0	32.99	43.52	0.57	3.49	6.16	0.57	7.98	14.04	0.92	21.51	23.32	0.37
112824	female	64	NO	YES	NO	Non-Hispanic White	Born in 50 US states or Washington, DC	Some college or AA degree	1.68	90.8	160.8	36.7	37	32.2	124.6		1			16		No			2	no		yes	no	no	no	no	yes	yes	1	1	0	30.19	35.54	0.71	3.85	5.43	0.58	6.52	11.33	1.06	19.82	18.78	0.4
109844	m	59	NO	NO	YES	Other Hispanic	Born in 50 US states or Washington, DC	Some college or AA degree	2.88	130.5	168.1	33.6	37.5	43.4	144.4			2			2	No				no		yes	yes	no	no	no	no	no	2	2	6
114606	female	55	YES	NO	NO	Non-Hispanic Black	Born in 50 US states or Washington, DC	Some college or AA degree	0.04	39.9	160.6	39.9	35.4	17.9	69.1	1			50			No			yes	yes	1	no	no	no	no	no	no	yes	1	5
113582	m	55	NO	YES	NO	Non-Hispanic Black	Born in 50 US states or Washington, DC	9-11th grade (Includes 12th grade with no diploma)		74.1	173.6	44.8	39.2	29.5	89.9		1			15		No				no		no	yes	no	no	no	no	no	1	1	0	46.22	40.1	0.92	5.14	5.62	0.87	10.52	12.11	1.37	30.56	22.37	0.68
122766	female	64	NO	YES	NO	Non-Hispanic White	Born in 50 US states or Washington, DC	High school graduate/GED or equivalent	1.19	76.7	172.3	40	36.5	28.9	104.2		1			15		No				no		yes	yes	no	no	no	yes	no	1	1	0	34.52	34.87	0.77	4.12	5.36	0.84	9.59	11.37	1.15	20.81	18.15	0.62
117432	female	66	NO	YES	NO	Non-Hispanic Black	Born in Mexico	College graduate or above	2.11	77.3	173.2	41.3	40.3	33.6	96.6		1			45		No				no		no	no	no	no	no	no	no	1	1	0	32.85	33.45	0.83	3.98	4.81	0.71	7.97	11.19	1.2	20.9	17.45	0.79
119270	m	62	YES	NO	NO	Non-Hispanic White	Born in 50 US states or Washington, DC	High school graduate/GED or equivalent	1.44	80.4	172.1	40.7	36.5	31		1			8			No				no		yes	no	no	no	no	yes	no	1	5
122979	m	63	NO	NO	YES	Other Race - Including Multi-Racial	Born in 50 US states or Washington, DC	College graduate or above	3.16	94.9	184.8	41.6	39.1	32.6	110.7			1			17	No			2	no		yes	no	no	no	no	no	yes	1	1	0	42.55	47.34	0.78	5.05	6.48	0.73	8.52	11.69	0.99	28.98	29.17	0.59
115744	m	67	NO	YES	NO	Non-Hispanic Black	Born in 50 US states or Washington, DC	High school graduate/GED or equivalent	1.14	78.4	164.6	41.5	38.2	32.3	103.4		1			27		No				no		no	yes	no	no	no	no	no	1	1	0	39.83	39.3	0.73	4.16	5.7	0.79	8.76	11.06	1.19	26.91	22.55	0.51
115331	female	50	NO	YES	NO	Non-Hispanic White	Born in 50 US states or Washington, DC	9-11th grade (Includes 12th grade with no diploma)	5	79.4	159	35.8	35.3	34.6	102.5		1			48		yes	yes			no		no	no	no	no	no	no	no	1	1	0	26.84	33.38	0.65	3.18	4.89	0.65	6.73	10.33	0.93	16.93	18.15	0.43
118058	m	50	NO	YES	NO	Other Race - Including Multi-Racial	Born in 50 US states or Washington, DC	College graduate or above	5	93.7	171.7	40.5	40.5	37.8	107.2		1			40		yes	yes			no		no	no	no	no	no	no	no	1	1	0	38.82	43.86	0.74	4.12	5.59	0.63	7.21	11.39	1.02	27.49	26.88	0.54
109780	female	66	NO	YES	NO	Non-Hispanic Black	Born in 50 US states or Washington, DC	High school graduate/GED or equivalent	1.08	111.6	182.1	41.4	43.5	38	114.7		1			63		No				yes	1	no	no	no	no	no	no	no	1	1	0	44.72	40.85	0.94	5.42	5.75	0.73	9.67	13.21	1.35	29.63	21.89	0.87
114179	m	69	NO	YES	NO	Non-Hispanic Black	Born in 50 US states or Washington, DC	Some college or AA degree	5	132.3	188.2	45.3	46	42.3	132		2			21		yes	yes			no		no	no	no	no	no	no	no	2	1	0	67.83	49.57	1.3	7.66	5.88	1.05	15.31	14.64	1.54	44.85	29.05	0.88
110894	female	50	YES	NO	NO	Non-Hispanic Black	Born in 50 US states or Washington, DC	Some college or AA degree	0.05	85	147.3	36	33	38.3	97.8	1			31			No				no		no	no	no	no	no	no	no	1	2	6
123059	female	68	NO	NO	YES	Non-Hispanic Black	Born in 50 US states or Washington, DC	High school graduate/GED or equivalent		95.1	153.8	33	34.5	38.8	125.3			1			21	yes	No	65		yes	1	no	no	no	no	no	no	no	1	2	6
110958	m	51	NO	YES	NO	Non-Hispanic Black	Born in 50 US states or Washington, DC	High school graduate/GED or equivalent	2.67	54.6	173.6	40.5	36.5	23.5	72.5		1			48		yes	yes		2	no		no	no	no	no	no	no	yes	1	5
110191	m	80	NO	YES	NO	Non-Hispanic White	Born in 50 US states or Washington, DC	High school graduate/GED or equivalent		55.5	170.3	41	38	22.8	77.8		1			50		yes	No	30		no		no	no	no	no	no	no	no	1	1	0	35.46	43.49	0.68	3.88	5.7	0.6	8.14	13.52	0.97	23.43	24.27	0.43
112842	female	73	NO	YES	NO	Non-Hispanic White	Born in 50 US states or Washington, DC	High school graduate/GED or equivalent		47.5	152.3	35.2	34.7	23.2	76.5		1			70		yes	yes		yes	no		no	no	no	no	no	no	yes	1	1	0	24.45	36.42	0.67	3.6	5.37	0.47	5.02	10.66	0.78	15.82	20.38	0.45
112345	m	58	NO	YES	NO	Non-Hispanic White	Born in 50 US states or Washington, DC	High school graduate/GED or equivalent	0.58	76.3	188.2	43.4	40.9	29.9	89.7		1			24		yes	yes			yes	1	no	no	no	no	no	yes	no	1	1	0	40.26	50.61	0.66	4.45	6.7	0.57	10.55	18.61	1	25.26	25.3	0.35
83646	m	56	NO	YES	NO	Non-Hispanic Black	Born in 50 US states or Washington, DC	9-11th grade (Includes 12th grade with no diploma)	0.77	65.4	173.8	41.6	38.1	27.7	82.2		3			17		yes	yes			no		no	no	no	no	no	no	no	2	5
78304	m	60	NO	YES	NO	Non-Hispanic White	Born in 50 US states or Washington, DC	High school graduate/GED or equivalent	0.73	60.5	164.2						1			16		yes	yes		2	yes	1	no	yes	no	no	no	no	yes	1	5
112919	female	61	NO	YES	NO	Non-Hispanic Black	Born in 50 US states or Washington, DC	Some college or AA degree	0.04	68.4	171.4	39	40.5	30	88.8		1			27		No				no		no	no	no	no	no	no	no	1	1	0	33.07	39.69	0.71	3.81	5.39	0.57	7.07	12.39	1.01	22.2	21.91	0.49
111542	m	53	YES	NO	NO	Non-Hispanic White	Born in 50 US states or Washington, DC	College graduate or above	5	76.9	177.5	40.3	37.9	31.4	86.2	1			51			yes	No	52		no		no	no	no	no	no	no	no	1	1	0	41.5	38.59	0.99	5.21	5.27	0.76	9.83	12.88	1.3	26.47	20.43	0.88
117929	m	58	NO	YES	NO	Other Hispanic	Born in Mexico	Less than 9th grade	0.41	76.7	173.5	45.3	37.5	31.4	96.3		1			50		No				no		no	no	no	no	no	no	no	1	1	0	42.88	41.88	0.83	4.56	5.47	0.74	10.58	14.34	1.26	27.74	22.07	0.53
113207	m	54	YES	NO	YES	Mexican American	Born in Mexico	Less than 9th grade	1.3	69.4	158.9	35.9	35.4	31.1	97	1		1	22		22	No				no		no	no	no	no	no	no	no	2	1	0	35.33	37.37	0.81	4.26	5.27	0.66	7.2	10.84	1.12	23.87	21.26	0.64
114240	female	76	YES	NO	NO	Non-Hispanic White	Born in 50 US states or Washington, DC	College graduate or above	5	81.7	161.5	38	39	33.5	111.5	1			74			yes	No	40		no		no	yes	no	no	no	no	no	1	1	0	22.5	35.17	0.48	2.26	4.67	0.51	5.65	11.07	0.75	14.6	19.43	0.33
119675	m	71	NO	YES	NO	Non-Hispanic Black	Born in 50 US states or Washington, DC	High school graduate/GED or equivalent	3.13	117.3	177.7	40.7	39.5	42.1	120.9		1			21		yes	No	28		no		no	yes	no	no	no	no	no	1	2	6
117728	m	72	NO	YES	NO	Non-Hispanic White	Born in 50 US states or Washington, DC	Some college or AA degree	4.65	129.3	177.8	45.3	43.2	43.5	136.3		1			14		No				no		no	yes	no	no	no	no	no	1	1	0	42.29	38.87	0.83	4.68	5.63	0.81	8.7	10.78	1.29	28.91	22.46	0.57
115272	m	58	NO	NO	YES	Non-Hispanic White	Born in 50 US states or Washington, DC	Some college or AA degree	3.08	136.6	182.4	42.5	41	39.2	141.7			1			34	No				no		no	no	no	no	no	no	no	1	1	0	53.65	48.65	0.86	5.2	6.06	0.87	12.67	14.55	1.28	35.78	28.04	0.91
80201	female	63	YES	NO	NO	Other Race - Including Multi-Racial	Born in Mexico	9-11th grade (Includes 12th grade with no diploma)	0.86	32.3	144.6	33.6	24.5	17.8	65.2	1			58			No			yes	no		no	no	no	no	no	no	yes	1	1	0	12.7	35.1	0.42	2.32	5.55	0.29	3.3	11.35	0.39	7.08	18.2	0.26
117028	female	59	NO	YES	NO	Non-Hispanic Black	Born in 50 US states or Washington, DC	High school graduate/GED or equivalent	0.79	63.6	162.5	39.5	36	32.5	90.5		1			58		No				no		no	no	no	no	no	no	no	1	1	0	25.74	33.65	0.62	3.41	5.47	0.53	6.25	11.76	0.98	16.07	16.41	0.35
120371	m	80	NO	YES	NO	Other Hispanic	Born in Mexico	High school graduate/GED or equivalent	0.91	71.9	170.9	39	36	29	102.1		1			7		No				no		no	yes	no	no	no	no	no	1	1	0	36.85	41.11	0.69	3.78	5.48	0.68	8.97	13.23	1.08	24.1	22.39	0.44
112456	m	66	NO	YES	NO	Non-Hispanic Black	Born in 50 US states or Washington, DC	Some college or AA degree	2.37	72.5	171	41.5	40	31	94.2		1			54		yes	No	50		no		no	yes	no	no	no	no	no	1	1	0	48.55	40.58	1.04	5.54	5.33	1.02	13.27	13.06	1.34	29.74	22.2	0.6
119030	m	67	NO	YES	YES	Non-Hispanic White	Born in 50 US states or Washington, DC	Some college or AA degree		75.4	174.2	41.7	39.2	32.4	101.6		1	1		11	45	No				no		no	no	no	no	no	no	no	2	1	0	33.26	47.25	0.51	3	5.91	0.52	7.21	13.98	0.84	23.05	27.36	0.29
123982	m	68	NO	NO	YES	Other Race - Including Multi-Racial	Born in Mexico	Less than 9th grade	3.94	75.1	172.1	39.7	36.7	29.8	94.8			1			30	No				no		no	no	no	no	no	no	no	1	1	0	43.93	43.36	0.85	4.47	5.28	0.72	9.9	13.71	1.21	29.56	24.37	0.58
110726	m	62	NO	YES	NO	Non-Hispanic Black	Born in 50 US states or Washington, DC	High school graduate/GED or equivalent	3.57	78.7	175.9	43.5	39.4	31.2	97.6		2			55		No				no		no	yes	no	no	no	no	no	2	1	0	40.86	40.23	0.84	4.78	5.73	0.78	10.38	13.24	1.21	25.7	21.27	0.59
74314	m	50	NO	YES	NO	Other Race - Including Multi-Racial	Born in Mexico	College graduate or above	3.63	81.5	176.8	37.9	38.3	33.2	93.8		1			10		No				no		no	yes	no	no	no	yes	no	1	5
75112	m	80	NO	YES	NO	Non-Hispanic White	Born in 50 US states or Washington, DC	College graduate or above	2.05	77.3	170.6	35.5	37.5	30.5	98.2		1			8		No				no		no	no	no	no	no	no	no	1	1	0	47.69	43.4	0.93	5.3	5.68	0.8	11.2	14.04	1.32	31.19	23.68	0.75
81004	m	50	NO	YES	NO	Non-Hispanic White	Born in 50 US states or Washington, DC	High school graduate/GED or equivalent	5	78.9	171.1	41.3	38.4	33.2	92.4		2			12		No				no		no	no	no	no	no	no	no	2	1	0	39.11	41.12	0.74	4.12	5.55	0.69	9.01	12.99	1.15	25.98	22.58	0.55
111875	female	56	YES	NO	NO	Other Race - Including Multi-Racial	Born in 50 US states or Washington, DC	Some college or AA degree	1.18	73.3	161.7	37.2	34.7	32.8	96.8	1			16			No				no		no	no	no	no	no	no	no	1	1	0	30.03	37.27	0.67	3.41	5.13	0.63	5.74	9.15	0.91	20.89	22.99	0.61
114611	female	61	NO	YES	NO	Non-Hispanic White	Born in 50 US states or Washington, DC	High school graduate/GED or equivalent	1.52	73.1	161.5	37.1	35.3	32	94.6		1			40		yes	No	54		no		no	no	no	no	no	no	no	1	1	0	24.67	32.5	0.64	3.15	4.95	0.5	5.15	10.22	0.95	16.37	17.32	0.49
109991	m	50	NO	YES	NO	Non-Hispanic White	Born in 50 US states or Washington, DC	High school graduate/GED or equivalent	2.47	89.8	175.7	45	38	37.4	97.4		1			8		No				no		no	no	no	no	no	no	no	1	1	0	40.75	42.1	0.87	5.02	5.75	0.82	11.44	13.99	1.09	24.29	22.36	0.62
111250	female	57	NO	YES	NO	Non-Hispanic White	Born in 50 US states or Washington, DC	High school graduate/GED or equivalent	1.36	72.1	157.2	36	35	31.5	101.1		1			40		No				no		no	no	no	no	no	no	no	1	1	0	28.37	32.84	0.76	3.8	5.02	0.73	7.32	10.07	0.97	17.24	17.76	0.56
118783	m	65	NO	YES	NO	Mexican American	Born in 50 US states or Washington, DC	College graduate or above	5	84.7	170.4	38.8	37.5	34	103		1			10		yes	yes			no		no	no	no	no	no	no	no	1	1	0	43.07	36.28	0.92	4.97	5.41	0.87	10.18	11.67	1.45	27.92	19.2	0.77
112001	m	59	NO	YES	NO	Non-Hispanic White	Born in 50 US states or Washington, DC	Some college or AA degree	5	98.2	181.8	44.5	40	34.2	107.1		1			35		yes	yes			no		no	no	no	no	no	no	no	1	1	0	44.22	46.06	0.74	4.33	5.82	0.72	10.01	13.84	1.13	29.88	26.4	0.44
120497	m	64	NO	YES	NO	Non-Hispanic Black	Born in 50 US states or Washington, DC	College graduate or above	5	103.7	181.3	46.6	40.7	35.8	111		1			15		No				no		no	yes	no	no	no	no	no	1	1	0	48.47	42	1.04	5.74	5.53	0.86	11.12	12.94	1.34	31.61	23.52	0.69
110482	m	77	NO	YES	NO	Non-Hispanic White	Born in 50 US states or Washington, DC	Less than 9th grade		78	156.6	38.7	35.1	35.8	111.1		1			17		No				no		no	no	no	no	no	no	no	1	1	0	43.27	40.62	0.98	4.46	4.56	0.87	9.08	10.46	1.16	29.74	25.6	0.7
122830	female	64	NO	YES	NO	Other Hispanic	Born in Mexico	9-11th grade (Includes 12th grade with no diploma)	0.37	85.6	158.9	34.6	37.1	36	116.4		1			35		No				no		no	yes	no	no	no	no	no	1	1	0	25.66	32.1	0.6	2.83	4.73	0.64	6.51	10.18	0.95	16.32	17.19	0.41
123024	m	71	NO	YES	NO	Non-Hispanic White	Born in 50 US states or Washington, DC	Some college or AA degree	2.83	101	172.3	42.8	39.4	39.3	114.1		1			46		yes	yes			no		no	yes	no	no	no	no	no	1	1	0	45.4	45.38	0.79	4.94	6.28	0.83	13.23	15.86	1.17	27.22	23.24	0.46
77592	female	52	NO	YES	NO	Non-Hispanic Black	Born in Mexico	Some college or AA degree	1.7	89.7	160.8	37.2	37.7	39.8	110.4		1			99999		yes	yes			no		no	no	no	no	no	no	no	1	1	0	33.66	32.31	0.89	4.49	5.03	0.75	7.05	9.34	1.23	22.13	17.93	0.78
82162	m	68	NO	YES	NO	Non-Hispanic White	Born in 50 US states or Washington, DC	Some college or AA degree	3.89	113.7	181.1	39	44.2	40.7	127.1		1			45		No				no		no	no	no	no	no	no	no	1	1	0	40.92	45.64	0.55	3.11	5.66	0.63	8.31	13.15	1.1	29.5	26.83	0.24
122223	m	57	NO	YES	NO	Mexican American	Born in 50 US states or Washington, DC	College graduate or above	5	132.5	189.5	46.6	39.4	40.4	135.2		1			14		No				no		no	yes	no	no	no	no	no	1	1	0	43.62	43.16	0.76	4.55	5.99	0.75	9.98	13.33	1.22	29.1	23.84	0.66
109496	m	50	NO	YES	NO	Non-Hispanic White	Born in 50 US states or Washington, DC	Some college or AA degree	5	126.5	181.3	44.8	43.2	37.2	132.9		1			11		yes	yes			no		no	no	no	no	no	no	no	1	1	0	50.69	47.6	0.79	4.64	5.91	0.8	10.6	13.19	1.24	35.44	28.49	0.64
121847	female	80	NO	YES	NO	Non-Hispanic White	Born in 50 US states or Washington, DC	College graduate or above	5	102.2	161.2	32.1	36	39.8	125.7		1			62		No				no		no	no	no	no	no	no	no	1	2	6
112501	female	55	NO	NO	YES	Other Hispanic	Born in Mexico	High school graduate/GED or equivalent		100.2	154.9	36.9	38.3	44.2	117.7			1			9	No				no		no	no	no	no	no	no	no	1	1	0	30.45	29.65	0.82	3.66	4.47	0.85	6.8	8	1.16	19.99	17.19	0.59
110841	m	54	NO	YES	NO	Non-Hispanic White	Born in 50 US states or Washington, DC	College graduate or above	5	163.8	192	48	42.5	44.8	156.5		2			15		No				no		no	no	no	no	no	no	no	2	1	0	38.09	35.35	0.88	4.06	4.62	0.8	7.87	9.8	1.25	26.16	20.93	0.87
110131	m	69	NO	YES	NO	Non-Hispanic Black	Born in 50 US states or Washington, DC	Some college or AA degree	0.8	63	181.6	42.8	38	25.4	79.1		1			57		yes	yes			no		no	no	no	no	no	no	no	1	1	0	33.67	47.22	0.6	3.72	6.24	0.58	7.94	13.79	0.81	22	27.19	0.37
112860	female	80	NO	YES	NO	Non-Hispanic White	Born in 50 US states or Washington, DC	High school graduate/GED or equivalent	0.77	45.4	142	34	35.5	24.3	83.6		3			38		No				no		no	no	no	no	no	no	no	2	5
121796	m	57	NO	NO	YES	Non-Hispanic White	Born in 50 US states or Washington, DC	Some college or AA degree	2.88	70.5	176.1	40.8	39	30.3	89.4			1			25	yes	yes			no		no	no	no	no	no	no	no	1	1	0	48.66	48.61	0.94	5.77	6.13	0.74	13.03	17.53	1.2	29.87	24.94	0.71
110573	m	61	NO	YES	NO	Non-Hispanic White	Born in 50 US states or Washington, DC	High school graduate/GED or equivalent	4.12	72.8	173.7	41.2	40	29.2	97.2		1			31		yes	No	45		no		no	no	no	no	no	no	no	1	1	0	41.52	39.38	0.92	5.42	5.9	0.76	9.27	12.16	1.26	26.83	21.32	0.78
117044	m	70	NO	YES	NO	Other Hispanic	Born in Mexico	High school graduate/GED or equivalent	1.99	70.2	166.5	42.5	38	32.7	95.5		1			70		No				no		no	no	no	no	no	no	no	1	1	0	40.74	40.83	0.7	3.67	5.24	0.67	7.91	11.74	1.22	29.16	23.85	0.46
124290	m	59	NO	YES	NO	Non-Hispanic White	Born in 50 US states or Washington, DC	Some college or AA degree		74.2	169.7	37.3	38.8	33.3	94.5		1			10		yes	yes			no		no	no	no	no	no	no	no	1	1	0	35.47	41.11	0.64	3.56	5.58	0.64	6.59	10.29	1	25.32	25.24	0.42
113385	m	62	YES	NO	NO	Mexican American	Born in 50 US states or Washington, DC	9-11th grade (Includes 12th grade with no diploma)	0.25	79.8	173.9	40.7	38	31.4	98.5	1			56			No				no		no	no	no	no	no	no	no	1	1	0	40.52	42.6	0.74	4.06	5.52	0.64	8.4	13.2	1.18	28.07	23.88	0.5
114916	female	56	NO	YES	NO	Non-Hispanic Black	Born in 50 US states or Washington, DC	Some college or AA degree		71.5	164.6	39.5	37.3	31.9	96.5		1			45		yes	yes			no		no	no	no	no	no	no	no	1	1	0	27.86	31.3	0.84	3.76	4.46	0.68	6.99	10.29	1.03	17.11	16.56	0.58
116166	m	57	NO	NO	YES	Other Race - Including Multi-Racial	Born in 50 US states or Washington, DC	Some college or AA degree	5	81.9	175.5	40.6	38	30.7	101			1			17	No				no		no	yes	no	no	no	no	no	1	1	0	54.94	42.45	0.92	5.54	6.05	0.95	13.03	13.72	1.6	36.38	22.68	0.78
118316	female	60	NO	YES	NO	Other Hispanic	Born in Mexico	High school graduate/GED or equivalent	5	67.6	159.5	37.4	35.5	30.4	89.2		1			45		No				no		no	no	no	no	no	no	no	1	1	0	34.61	34.26	0.78	4.05	5.18	0.72	7.99	11.1	1.25	22.56	17.98	0.59
109901	m	80	NO	NO	YES	Non-Hispanic White	Born in 50 US states or Washington, DC	High school graduate/GED or equivalent	1.69	78.6	167	37.5	36.9	26.2	107.5			2			40	yes	yes			no		no	no	no	no	no	no	no	2	1	0	50.71	50.41	0.75	4.43	5.89	0.76	12.04	15.93	1.2	34.23	28.59	0.45
116569	m	63	NO	YES	NO	Non-Hispanic White	Born in 50 US states or Washington, DC	College graduate or above	5	92.8	180.5	44.6	43.8	34.7	106.2		1			6		yes	No	22		no		no	no	no	no	no	no	no	1	1	0	46.13	45.43	0.74	4.46	6.04	0.77	11.33	14.82	1.24	30.34	24.57	0.46
115095	m	50	NO	NO	YES	Mexican American	Born in 50 US states or Washington, DC	Less than 9th grade	0.91	76.1	159.9	36.8	36.5	36	98			1			30	No				no		no	no	no	no	no	no	no	1	1	0	29.31	33.51	0.74	3.41	4.62	0.71	7.53	10.59	1	18.37	18.29	0.53
114444	m	68	NO	YES	NO	Non-Hispanic White	Born in 50 US states or Washington, DC	High school graduate/GED or equivalent	1.24	93.1	175.6	40.6	39.2	31.3	115.2		1			22		No				no		no	no	no	no	no	yes	no	1	1	0	50.74	49.55	0.79	4.77	6.08	0.85	11.57	13.69	1.16	34.4	29.78	0.45
115081	female	80	NO	YES	NO	Non-Hispanic White	Born in 50 US states or Washington, DC	Some college or AA degree	4.56	83.1	165.1	38.8	38.6	35.5	101.8		1			55		No			yes	no		yes	yes	no	no	no	no	yes	1	1	0	32.11	38.5	0.67	3.66	5.46	0.67	8.72	12.95	0.98	19.73	20.09	0.44
111287	m	50	NO	YES	NO	Mexican American	Born in Mexico	Some college or AA degree	2.72	90.8	171.6	37.6	38.7	35.3	105.3		2			18		yes	No	24		no		no	no	no	no	no	no	no	2	1	0	43.96	38.64	0.89	5.18	5.84	0.82	9.6	11.72	1.38	29.17	21.09	0.68
123399	m	69	NO	NO	YES	Non-Hispanic White	Born in 50 US states or Washington, DC	Some college or AA degree	5	93.5	173	40.9	41	37.1	113			1			17	yes	yes			yes	4	no	no	no	no	no	no	no	1	1	0	44.94	50.47	0.77	4.5	5.83	0.62	12.02	19.27	1.12	28.42	25.37	0.47
83237	female	52	NO	NO	YES	Non-Hispanic White	Born in 50 US states or Washington, DC	College graduate or above	0.7	83.5	161.7	38	34.1	29.5	109.6			1			41	No				no		no	no	no	no	no	no	no	1	1	0	21.72	28.38	0.62	3.01	4.86	0.58	4.91	8.42	0.92	13.81	15.1	0.56
111102	m	67	NO	YES	NO	Non-Hispanic Black	Born in 50 US states or Washington, DC	Some college or AA degree	2.07	105.8	178.4	42.2	39.6	37	117.8		1			10		No				no		no	no	no	no	no	no	no	1	1	0	39.69	44.02	0.77	4.84	6.28	0.69	9.2	13.38	1.05	25.65	24.36	0.66
116488	m	72	NO	YES	NO	Non-Hispanic White	Born in 50 US states or Washington, DC	High school graduate/GED or equivalent	0.8	96.8	167	36.3	39.5	35.1	121.3		1			16		yes	yes			no		no	yes	no	no	no	yes	no	1	2	6
116500	m	50	NO	YES	NO	Other Hispanic	Born in 50 US states or Washington, DC	9-11th grade (Includes 12th grade with no diploma)		108.1	166.7	37.5	41.8	39.6	125		1			20		yes	yes			no		no	no	no	no	no	no	no	1	1	0	39.11	38.51	0.88	4.41	5.02	0.7	8.09	11.56	1.21	26.61	21.93	0.63
110636	female	56	NO	NO	YES	Other Hispanic	Born in 50 US states or Washington, DC	High school graduate/GED or equivalent	2.65	111.8	159.6		41.5	43.6	122			1			45	yes	yes		2	no		yes	yes	no	no	no	no	yes	1	5
77772	m	56	NO	YES	NO	Non-Hispanic White	Born in 50 US states or Washington, DC	Some college or AA degree	2.34	154.5	187.2	36.9	41.5	44.7	146.4		1			11		No				no		no	yes	no	no	no	no	no	1	2	6
75375	m	52	NO	YES	NO	Non-Hispanic White	Born in 50 US states or Washington, DC	High school graduate/GED or equivalent	1.06	126.9	169	38.2	41	44.1	140.7		1			11		yes	yes			no		no	no	no	no	no	no	no	1	2	6
111308	female	57	NO	YES	NO	Non-Hispanic White	Born in 50 US states or Washington, DC	College graduate or above	5	131.5	162.8	35.7	39	50	133.4		3			11		yes	yes			no		no	no	no	no	no	no	no	2	1	0	35.13	32.41	0.92	4.22	4.59	0.8	8.15	10.24	1.29	22.75	17.58	0.68
109886	m	64	NO	YES	NO	Non-Hispanic White	Born in 50 US states or Washington, DC	High school graduate/GED or equivalent		149.7	171.9	38.5	39.9	40.8	146.5		2			25		yes	yes			yes	1	no	yes	no	no	no	no	no	2	1	0	40.78	40.9	0.72	3.75	5.21	0.65	7.28	11.16	1.21	29.75	24.53	0.55
75879	m	56	YES	NO	NO	Non-Hispanic White	Born in 50 US states or Washington, DC	College graduate or above	1.03	45.9	164.6	39.6	35.8	21.1	77.7	1			53			No				no		no	no	no	no	no	no	no	1	1	0	22.81	35.38	0.48	2.45	5.07	0.48	5.18	10.71	0.77	15.18	19.6	0.3
116474	m	72	NO	YES	YES	Other Race - Including Multi-Racial	Born in Mexico	High school graduate/GED or equivalent		59.6	165.1	33.6	34.5	26.6	83.6		1	2		99999	13	No				no		yes	yes	no	no	no	no	no	3	1	0	36.11	39.47	0.61	3.48	5.71	0.71	10.69	15.05	1.17	21.94	18.71	0.41
79189	m	74	NO	YES	NO	Non-Hispanic Black	Born in 50 US states or Washington, DC	Some college or AA degree	1.27	78.5	187.2	48.6	43.6	30.5	85.7		1			20		No				no		no	yes	no	no	no	no	no	1	1	0	52.31	51	0.87	4.93	5.68	0.76	12.05	15.85	1.2	35.33	29.47	0.62
115501	female	80	NO	YES	NO	Non-Hispanic White	Born in 50 US states or Washington, DC	High school graduate/GED or equivalent	1.8	53.7	153	36.1	34.6	25.6	84.6		2			40		yes	yes			no		no	yes	no	no	no	no	no	2	1	0	24.06	36.74	0.61	3.05	5.04	0.43	5.13	11.97	0.81	15.88	19.73	0.39
124175	m	66	NO	NO	YES	Non-Hispanic White	Born in 50 US states or Washington, DC	College graduate or above	5	72.5	173.4	38	39.2	33.2	88.8			1			56	No				no		no	no	no	no	no	no	no	1	1	0	40.52	44.39	0.67	3.93	5.91	0.64	9.32	14.61	1.14	27.28	23.87	0.54
74669	female	80	NO	YES	NO	Non-Hispanic White	Born in 50 US states or Washington, DC	9-11th grade (Includes 12th grade with no diploma)	4.61	57.6	154.3	33.7	34.7	28.8	90.6		1			80		No				no		no	no	no	no	no	no	no	1	5
110603	m	56	NO	YES	NO	Other Race - Including Multi-Racial	Born in 50 US states or Washington, DC	Some college or AA degree	1.93	75.7	176.4	43.4	38.6	31.2	91.4		1			48		No				no		no	no	no	no	no	no	no	1	5
112988	m	51	NO	YES	NO	Non-Hispanic White	Born in 50 US states or Washington, DC	High school graduate/GED or equivalent	2.24	73.3	172.4	41.6	39	29.2	96		1			16		yes	yes			yes	9	yes	no	no	no	no	yes	no	1	1	0	40.64	42.41	0.77	4.58	5.98	0.62	7.71	12.42	1.18	28.35	24	0.49
118740	m	56	NO	NO	YES	Non-Hispanic White	Born in 50 US states or Washington, DC	High school graduate/GED or equivalent	1.49	66.3	163.3	37.5	36.3	29.5	87.9			1			38	yes	yes			no		no	yes	no	no	no	no	no	1	1	0	35.27	36.52	0.82	4.16	5.05	0.78	9.26	11.91	1.12	21.85	19.55	0.54
79544	female	52	NO	YES	NO	Non-Hispanic White	Born in 50 US states or Washington, DC	9-11th grade (Includes 12th grade with no diploma)	4.35	71.5	168.2	38.3	36.7	28.8	92.5		3			8		yes	yes			yes	1	no	yes	no	no	no	yes	no	2	1	0	29.58	36.97	0.61	3.26	5.38	0.6	6.66	11.12	0.96	19.65	20.47	0.53
73809	female	52	NO	YES	NO	Non-Hispanic White	Born in 50 US states or Washington, DC	Some college or AA degree	1.33	68.3	163.4	35.2	34.8	30.1	90.5		1			48		No				no		no	no	no	no	no	no	no	1	1	0	35.11	32.45	0.87	3.94	4.53	0.84	9.87	11.71	1.32	21.31	16.21	0.7
118713	m	54	NO	NO	YES	Other Race - Including Multi-Racial	Born in Mexico	College graduate or above	5	68.1	162.6	37.3	37	38	89.9			1			40	No				no		no	no	no	no	no	no	no	1	1	0	36.07	38.05	0.7	3.66	5.21	0.78	8.18	10.47	1.08	24.24	22.37	0.46
122556	m	51	NO	YES	NO	Non-Hispanic White	Born in 50 US states or Washington, DC	High school graduate/GED or equivalent	3.76	84.2	180.8	43.5	41	34.7	94.6		1			18		yes	yes			no		no	no	no	no	no	no	no	1	1	0	48.92	43.74	0.95	5.43	5.73	0.8	10.6	13.32	1.33	32.9	24.7	0.86
115942	m	73	NO	YES	NO	Non-Hispanic White	Born in 50 US states or Washington, DC	Some college or AA degree	4.41	78	172.2						1			50		No				no		no	yes	no	no	no	no	no	1	5
114979	m	80	NO	YES	NO	Non-Hispanic White	Born in 50 US states or Washington, DC	9-11th grade (Includes 12th grade with no diploma)		83.6	177.8	39.8	40.8	31.6	101.9		1			55		No				no		no	no	no	no	no	no	no	1	5
122314	female	77	NO	YES	NO	Other Race - Including Multi-Racial	Born in Mexico	College graduate or above		57.9	147	30.4	34	28.6	95.3		1			57		No			yes	no		no	yes	no	no	no	no	yes	1	2	6
116628	m	74	NO	YES	NO	Other Hispanic	Born in Mexico	9-11th grade (Includes 12th grade with no diploma)	1.52	68.8	160.3	35.3	38	31.1	96.7		1			18		yes	yes			yes	2	no	no	no	no	no	no	no	1	1	0	35.1	41.92	0.75	4.39	5.85	0.59	7.53	12.75	0.99	23.18	23.32	0.45
115417	m	65	YES	NO	NO	Non-Hispanic White	Born in 50 US states or Washington, DC	High school graduate/GED or equivalent	1.45	80.9	171.5	41.1	39.8	31.7	107.4	1			32			No				no		no	no	no	no	no	no	no	1	5
111546	m	58	NO	YES	NO	Non-Hispanic Black	Born in 50 US states or Washington, DC	High school graduate/GED or equivalent	1.86	84.1	173.4	44.1	39.8	34.2	104.4		1			21		No				no		no	no	no	no	no	no	no	1	1	0	38.17	38.86	0.86	4.88	5.71	0.73	10.21	13.97	1.2	23.08	19.18	0.57
115534	female	71	YES	NO	NO	Non-Hispanic White	Born in 50 US states or Washington, DC	College graduate or above	2.48	72.1	157.9	32.2	36.6	33.3	110.3	1			63			No			2	yes	7	yes	no	no	no	no	yes	yes	1	5
123879	female	80	NO	YES	NO	Non-Hispanic White	Born in 50 US states or Washington, DC	College graduate or above		74.7	160.4	32.1	36.6	28.5	106.4		2			17		No				no		no	no	no	no	no	no	no	2	1	0	37.29	37.15	0.83	3.86	4.65	0.78	9.9	12.75	1.19	23.52	19.75	0.65
76363	female	73	NO	YES	NO	Mexican American	Born in 50 US states or Washington, DC	9-11th grade (Includes 12th grade with no diploma)		68.2	153.2	28.4	32.5	27.8	105.1		1			16		No				no		no	no	no	no	no	yes	no	1	1	0	22.47	32.75	0.65	3.12	4.84	0.53	5.47	10.32	0.79	13.88	17.58	0.49
113922	m	58	NO	YES	NO	Mexican American	Born in Mexico	Less than 9th grade	1.83	98.7	181.6	44.4	39.8	35.5	110.9		1			11		No				no		no	no	no	no	no	no	no	1	1	0	63.1	43.35	1.19	6.7	5.62	1.15	15.73	13.65	1.69	40.66	24.08	0.95
74350	m	52	NO	YES	NO	Non-Hispanic White	Born in 50 US states or Washington, DC	High school graduate/GED or equivalent		96.5	178.9	37.8	42.3	37.1	102.7		1			21		No				no		no	yes	no	no	no	yes	no	1	1	0	49.65	45.11	0.86	4.89	5.66	0.83	12.74	15.29	1.33	32.02	24.16	0.64
113900	m	58	NO	YES	NO	Non-Hispanic White	Born in 50 US states or Washington, DC	High school graduate/GED or equivalent		86.1	168.8	39.8	39.6	33.5	104.3		1			14		No				no		no	no	no	no	no	no	no	1	1	0	36.32	40.01	0.71	3.47	4.89	0.73	8.59	11.79	1.04	24.26	23.33	0.52
109747	female	74	NO	NO	YES	Non-Hispanic White	Born in 50 US states or Washington, DC	High school graduate/GED or equivalent	2.07	84.1	165.6	40.9	35.6	31.1	105.7			1			73	yes	No	61	2	no		no	yes	no	no	no	yes	yes	1	1	0	30.28	38.2	0.59	2.94	5.02	0.56	7.89	14.16	1.02	19.46	19.03	0.37
117497	m	55	NO	YES	NO	Non-Hispanic White	Born in 50 US states or Washington, DC	Some college or AA degree	1.57	85.8	167.2	42	37.1	35.9	108.1		1			18		yes	yes			no		no	no	no	no	no	no	no	1	1	0	35.58	38.84	0.74	4.11	5.54	0.67	7.86	11.71	1.09	23.61	21.59	0.46
118758	m	80	NO	YES	NO	Non-Hispanic White	Born in 50 US states or Washington, DC	High school graduate/GED or equivalent	1.81	88	166.4	39	35.5	33.8	110.5		1			30		yes	yes			no		no	yes	no	no	no	no	no	1	1	0	34.74	42.43	0.59	3.14	5.35	0.6	6.67	11.09	0.96	24.93	26	0.33
123918	female	54	NO	YES	NO	Other Hispanic	Born in 50 US states or Washington, DC	College graduate or above	5	87.7	164.9	36.7	39.2	33.7	104.7		1			16		No				no		yes	no	no	no	no	yes	no	1	1	0	28.22	30.63	0.76	3.95	5.21	0.8	7.62	9.56	1.05	16.66	15.87	0.64
83192	m	57	NO	YES	NO	Mexican American	Born in 50 US states or Washington, DC	College graduate or above	0.83	97.6	173.3	40.6	39.7	36.7	117.1		1			47		No				no		no	no	no	no	no	no	no	1	1	0	37.18	42.3	0.67	3.93	5.89	0.65	8.14	12.53	1.05	25.11	23.88	0.45
75874	m	57	NO	YES	NO	Non-Hispanic White	Born in 50 US states or Washington, DC	College graduate or above	2.43	99.2	174.2	35	39.7	37.2	113.8		1			16		No				no		yes	no	no	no	no	yes	no	1	1	0	34.93	37.11	0.83	4.47	5.39	0.73	8.78	12.08	1.1	21.68	19.64	0.61
118864	female	61	NO	YES	NO	Other Race - Including Multi-Racial	Born in 50 US states or Washington, DC	Some college or AA degree	0.64	91.7	166	35.1	41.5	35	121		1			14		No				yes	1	no	no	no	no	no	no	no	1	1	0	34.79	35.09	0.9	4.36	4.85	0.62	6.84	11.11	1.23	23.59	19.13	0.56
74306	m	62	YES	NO	NO	Mexican American	Born in 50 US states or Washington, DC	College graduate or above	0.91	93.2	167.3	36.5	37	36	109	1			59			yes	No	26		no		yes	yes	no	no	no	no	no	1	1	0	38.81	40.34	0.67	3.64	5.44	0.77	9.71	12.67	1.15	25.46	22.22	0.48
115732	m	63	NO	YES	YES	Non-Hispanic White	Born in 50 US states or Washington, DC	College graduate or above		107.3	178.2	43.7	39	38	116.4		1			61		yes	yes			no		no	no	no	no	no	no	no	1	1	0	52.36	50.04	0.86	5.17	6.04	0.8	11.66	14.67	1.21	35.53	29.33	0.86
109643	female	80	NO	NO	YES	Non-Hispanic White	Born in 50 US states or Washington, DC	High school graduate/GED or equivalent	1.36	81.6	153.7	32	35.2	32.3	109.2			1			55	No				yes	1	no	yes	no	no	no	no	no	1	1	0	27.09	38	0.64	3.14	4.93	0.55	7.24	13.18	0.84	16.71	19.88	0.36
120762	female	74	NO	YES	NO	Other Race - Including Multi-Racial	Born in 50 US states or Washington, DC	Some college or AA degree	3.13	95	163.8	37.8	37	40.1	110.9		1			52		No				no		no	yes	no	no	no	yes	no	1	1	0	32.33	34.5	0.71	3.58	5.05	0.72	8.12	11.29	1.14	20.63	18.17	0.4
75552	female	80	NO	NO	YES	Mexican American	Born in 50 US states or Washington, DC	Some college or AA degree	1.03	85.4	154.9	33.5	34	32.5	115			2			40	yes	yes			no		yes	no	no	no	no	no	no	2	1	0	30.67	35.63	0.64	3.33	5.21	0.74	7.8	10.52	0.98	19.54	19.9	0.51
122802	m	66	NO	YES	NO	Mexican American	Born in 50 US states or Washington, DC	Some college or AA degree	5	102.4	167.8	38.8	40	36	123.2		1			5		No				no		no	no	no	no	no	no	no	1	1	0	50.9	39.32	0.9	4.78	5.29	1.04	11.54	11.13	1.51	34.58	22.9	0.68
122753	m	72	NO	YES	NO	Non-Hispanic White	Born in 50 US states or Washington, DC	Some college or AA degree	5	106.5	170.9	37.6	41.1	36.2	124.6		2			14		yes	No	30		no		no	yes	no	no	no	no	no	2	1	0	45.34	46.66	0.82	5.51	6.72	0.75	11.53	15.43	1.16	28.31	24.51	0.51
114161	m	62	NO	YES	NO	Non-Hispanic White	Born in 50 US states or Washington, DC	Some college or AA degree	1.56	106.3	168.4	39	37.5	38	126.2		1			14		No				yes	3	no	no	no	no	no	no	no	1	2	6
124814	m	64	NO	YES	NO	Non-Hispanic Black	Born in 50 US states or Washington, DC	High school graduate/GED or equivalent	2	114.3	174.5	35.5	42	37	119.5		1			13		yes	yes			yes	1	no	no	no	no	no	no	no	1	1	0	49.4	51.95	0.79	5.52	6.96	0.63	9.95	15.79	1.16	33.93	29.19	0.63
74254	m	71	NO	NO	YES	Non-Hispanic White	Born in 50 US states or Washington, DC	College graduate or above	3.17	111.1	168.2	38.4	41.3	39.3	126.5			1			27	yes	yes			no		no	no	no	no	no	no	no	1	5
119593	female	59	NO	YES	NO	Non-Hispanic White	Born in 50 US states or Washington, DC	Some college or AA degree	2.92	125.3	161.4	37.4	39.8	49.6	128.7		1			9		No				no		no	no	no	no	no	yes	no	1	2	6
124741	m	58	NO	NO	YES	Other Race - Including Multi-Racial	Born in 50 US states or Washington, DC	Some college or AA degree	1.64	174	190.2	43.5	47	49.5	164.1			1			45	No				no		no	yes	no	no	no	no	no	1	1	0	52.24	45.12	0.96	5.92	6.15	0.96	14.13	14.73	1.33	32.18	24.24	0.68
116385	female	60	NO	NO	YES	Non-Hispanic Black	Born in 50 US states or Washington, DC	Some college or AA degree	1.3	127.4	159.5		36.6	36.7	151.2			1			59	No			yes	no		no	no	no	no	no	no	yes	1	1	0	29.87	28.63	0.87	3.66	4.22	0.85	9.05	10.64	1.25	17.15	13.77	0.59
79437	m	60	YES	NO	NO	Non-Hispanic Black	Born in 50 US states or Washington, DC	Some college or AA degree	0.6	148	169.1	44.1	43.2	50.5	153.8	1			14			yes	yes			no		no	yes	no	no	no	no	no	1	1	0	33.32	38.91	0.74	4.1	5.5	0.55	7	12.8	1.08	22.22	20.6	0.61
118031	female	59	NO	YES	NO	Non-Hispanic White	Born in 50 US states or Washington, DC	High school graduate/GED or equivalent	2.59	49.6	168.4	39	37	22.5	75.5		1			7		No			yes	no		yes	no	no	no	no	yes	yes	1	1	0	24.75	37.81	0.61	2.99	4.9	0.49	5.96	12.14	0.76	15.8	20.76	0.55
121329	female	63	NO	YES	NO	Non-Hispanic White	Born in 50 US states or Washington, DC	High school graduate/GED or equivalent	1.67	49	162.2	38.4	35	22.8	75.9		1			15		yes	No	62		no		yes	no	no	no	no	yes	no	1	1	0	23.28	33.44	0.48	2.37	4.96	0.48	5.62	11.71	0.91	15.3	16.78	0.38
121692	m	58	NO	YES	NO	Non-Hispanic White	Born in 50 US states or Washington, DC	High school graduate/GED or equivalent	3.85	61.7	177.6	39.6	38.6	27.7	80.2		1			15		yes	yes			yes	1	yes	no	no	no	no	yes	no	1	1	0	37.87	47.57	0.65	4.1	6.27	0.64	8.45	13.25	0.9	25.32	28.05	0.43
121204	female	70	NO	NO	YES	Other Hispanic	Born in 50 US states or Washington, DC	High school graduate/GED or equivalent	5	49.6	157.1	36.3	34	24.3	75.8			1			50	No				yes	3	yes	no	no	no	no	yes	no	1	1	0	16.7	28.02	0.51	2.42	4.7	0.52	4.57	8.75	0.67	9.72	14.57	0.29
120570	m	65	NO	YES	NO	Non-Hispanic Black	Born in 50 US states or Washington, DC	9-11th grade (Includes 12th grade with no diploma)	0.7	62.4	167.9	38.8	37.6	28.4	89		1			63		yes	yes			no		no	no	no	no	no	no	no	1	1	0	30.63	38.33	0.61	3.39	5.54	0.64	7.27	11.36	0.93	19.96	21.44	0.3
116511	female	58	NO	YES	NO	Non-Hispanic White	Born in 50 US states or Washington, DC	Some college or AA degree		51.3	151.9	31.6	34.8	27.9	75.7		1			49		No				no		no	no	no	no	no	no	no	1	5
110103	m	80	YES	NO	NO	Non-Hispanic White	Born in 50 US states or Washington, DC	College graduate or above	4.98	63	165.5	40.2	36.3	27.4	89.3	1			71			yes	No	40		no		yes	yes	no	no	no	no	no	1	5
110461	m	50	NO	YES	NO	Non-Hispanic White	Born in 50 US states or Washington, DC	College graduate or above	1.92	77	182	42.2	41.5	32.1	91.3		1			15		No				no		no	no	no	no	no	no	no	1	1	0	47.23	45.93	0.87	5.02	5.77	0.79	11.82	14.93	1.2	30.38	25.23	0.68
111643	m	80	NO	YES	NO	Non-Hispanic White	Born in 50 US states or Washington, DC	College graduate or above	3.43	65	166.9	39.2	38	25.2	92.5		1			60		yes	yes			no		no	yes	no	no	no	no	no	1	1	0	43.93	49.66	0.89	5.48	6.16	0.77	11.46	14.82	0.94	26.99	28.69	0.52
121984	m	61	NO	YES	NO	Non-Hispanic White	Born in 50 US states or Washington, DC	Some college or AA degree		89.5	195.5	46.3	45.3	30.6	91.5		1			15		No				no		yes	no	no	no	no	yes	no	1	1	0	51.32	48.34	0.95	5.19	5.47	0.85	21.38	25.13	1.4	24.76	17.75	0.66
117130	female	51	NO	YES	NO	Other Race - Including Multi-Racial	Born in Mexico	High school graduate/GED or equivalent	4.57	56.7	154.2	35.7	33.5	28.8	87		1			43		No				no		no	yes	no	no	no	no	no	1	1	0	21.55	29.08	0.61	2.82	4.6	0.65	5.54	8.52	0.83	13.18	15.96	0.43
120798	m	60	YES	NO	NO	Other Hispanic	Born in Mexico	High school graduate/GED or equivalent	0.7	69.3	170.2		37	29.6	93.2	1			47			yes	yes			no		no	no	no	no	no	no	no	1	1	0	39.84	42.92	0.85	5.08	5.95	0.61	8.56	14.15	1.15	26.2	22.82	0.59
123668	m	59	NO	NO	YES	Non-Hispanic White	Born in 50 US states or Washington, DC	High school graduate/GED or equivalent	3.7	68.6	168.9	39.8	37	31.8	91.5			1			24	yes	yes			no		no	no	no	no	no	no	no	1	1	0	31.46	36.2	0.8	4.08	5.11	0.66	7.42	11.28	1.01	19.96	19.81	0.44
118162	m	59	NO	YES	NO	Non-Hispanic White	Born in 50 US states or Washington, DC	High school graduate/GED or equivalent	0.88	70.3	168.7	38	35.6	31	90.5		2			30		yes	yes		2	no		no	no	no	no	no	no	yes	2	1	0	35.77	40.19	0.67	3.92	5.89	0.69	8.6	12.44	1.06	23.25	21.87	0.4
122023	m	59	NO	YES	NO	Other Hispanic	Born in Mexico	College graduate or above	5	79	179	43.3	36.7	31.4	97.3		1			20		No				no		no	yes	no	no	no	no	no	1	1	0	36.82	39.66	0.73	4.39	5.99	0.7	9.76	13.92	1.15	22.67	19.76	0.48
111712	m	60	NO	YES	YES	Non-Hispanic Black	Born in 50 US states or Washington, DC	Some college or AA degree		73.6	172.3	41.6	38.8	30.8	81.9		2	1		25	30	yes	yes			no		no	no	no	no	no	no	no	3	1	0	40.73	38.89	0.83	4.35	5.26	0.8	10.39	12.97	1.26	25.99	20.67	0.51
115747	m	69	NO	YES	NO	Non-Hispanic White	Born in 50 US states or Washington, DC	High school graduate/GED or equivalent	2.92	70.6	166.3	40.1	34.6	29.8	91.7		1			36		yes	yes			no		yes	no	no	no	no	yes	no	1	1	0	39.84	41.24	0.83	4.59	5.55	0.66	9.09	13.8	1.2	26.15	21.89	0.6
123247	female	67	NO	YES	NO	Non-Hispanic White	Born in 50 US states or Washington, DC	College graduate or above		64.5	158.5	33.7	35.4	28.9	93.7		1			45		No				yes	8	yes	no	no	no	no	yes	no	1	1	0	29.68	34.98	0.65	3.13	4.79	0.6	6.51	10.8	1.03	20.04	19.39	0.4
117467	m	58	NO	YES	NO	Non-Hispanic White	Born in 50 US states or Washington, DC	College graduate or above	3.32	79.8	175.3	44.7	40.5	31.9	96.5		2			14		No				no		no	no	no	no	no	no	no	2	1	0	46.09	42.64	0.94	5.51	5.86	0.82	10.63	13.05	1.26	29.96	23.73	0.66
109389	m	56	NO	YES	NO	Other Race - Including Multi-Racial	Born in Mexico	Some college or AA degree	5	75.4	169.4	42	38.4	37.1	86.5		1			17		No				no		no	no	no	no	no	no	no	1	1	0	40.65	41.33	0.74	4.29	5.77	0.71	9.23	12.98	1.2	27.14	22.58	0.51
120859	female	65	NO	YES	NO	Non-Hispanic White	Born in 50 US states or Washington, DC	Some college or AA degree	5	64	155	36.2	31.1	28.9	86.3		1			40		No			yes	no		yes	yes	no	no	no	yes	yes	1	5
75212	m	55	NO	YES	NO	Non-Hispanic White	Born in 50 US states or Washington, DC	Some college or AA degree	4.04	83.7	177.4	38.5	38	34	93.3		1			15		No				no		no	no	no	no	no	no	no	1	1	0	45.28	45.02	0.72	4.11	5.71	0.75	10.45	14.04	1.22	30.72	25.28	0.44
117090	female	68	NO	NO	YES	Non-Hispanic White	Born in 50 US states or Washington, DC	College graduate or above	5	75.9	168.1	39.3	36.8	31.2	98.1			1			46	yes	yes			no		no	no	no	no	no	yes	no	1	1	0	27.82	37.88	0.66	3.38	5.16	0.54	7.74	14.33	0.91	16.71	18.39	0.43
121073	m	71	NO	NO	YES	Non-Hispanic White	Born in 50 US states or Washington, DC	Some college or AA degree	2.48	90.5	182.5	44.4	41	33.3	101.7			1			13	yes	No	28		no		no	yes	no	no	no	no	no	1	1	0	60.36	50.2	0.94	5.9	6.27	0.86	12.8	14.88	1.44	41.66	29.04	0.58
83718	female	60	YES	NO	NO	Non-Hispanic Black	Born in 50 US states or Washington, DC	High school graduate/GED or equivalent		74.7	165.1	36.1	37.2	31.3	100.4	1			50			yes	yes		yes	no		no	no	no	no	no	no	yes	1	1	0	27.5	35.77	0.67	3.4	5.11	0.57	7	12.38	0.94	17.1	18.28	0.41
82001	m	50	NO	YES	NO	Non-Hispanic White	Born in Mexico	Less than 9th grade	2.52	94	185.1	43.4	42	33.6	103.4		1			24		No				no		no	no	no	no	no	no	no	1	1	0	45.55	44.91	0.9	5.47	6.06	0.78	12.16	15.69	1.21	27.93	23.16	0.7
116694	female	57	NO	YES	NO	Non-Hispanic White	Born in Mexico	College graduate or above	5	66.9	155.5	34.2	33.2	28.7	96.2		1			12		No				no		no	no	no	no	no	no	no	1	1	0	27.77	32.23	0.71	3.27	4.63	0.75	8.02	10.73	0.98	16.48	16.87	0.55
122597	m	56	NO	YES	NO	Non-Hispanic White	Born in 50 US states or Washington, DC	Some college or AA degree	1.52	75.7	163.8	39.3	38	34.6	97.4		1			21		No				no		no	no	no	no	no	no	no	1	1	0	37.56	40.08	0.65	3.7	5.69	0.74	9.97	13.57	1.15	23.89	20.82	0.44
112770	m	72	NO	YES	NO	Non-Hispanic White	Born in 50 US states or Washington, DC	High school graduate/GED or equivalent	3.4	92.3	180	44.4	42	35	116.2		1			22		yes	yes			no		no	no	no	no	no	no	no	1	1	0	47.07	48.68	0.73	4.39	6.04	0.78	9.25	11.9	1.09	33.42	30.74	0.55
113175	female	71	NO	NO	YES	Non-Hispanic White	Born in 50 US states or Washington, DC	College graduate or above	5	69.2	154.7	36.7	35.6	29.5	104			1			15	No				no		yes	no	no	no	no	no	no	1	1	0	23.27	33.11	0.64	3.3	5.17	0.56	5.75	10.2	0.8	14.22	17.74	0.35
77306	m	73	NO	YES	NO	Other Hispanic	Born in Mexico	High school graduate/GED or equivalent	4.16	84.1	170.1	40.4	40.6	30.6	112.5		1			43		No				no		no	no	no	no	no	no	no	1	1	0	47.52	43.52	0.79	4.28	5.42	0.73	10.08	13.91	1.37	33.15	24.2	0.58
82831	female	54	NO	YES	NO	Non-Hispanic Black	Born in 50 US states or Washington, DC	High school graduate/GED or equivalent	0.04	83.4	168.2						1			40		No				no		no	no	no	no	no	no	no	1	1	0	36.48	38	0.7	4.01	5.74	0.72	9.83	13.61	1.21	22.64	18.65	0.47
115936	female	70	NO	NO	YES	Non-Hispanic White	Born in 50 US states or Washington, DC	High school graduate/GED or equivalent	1.83	75	158.6	33	37.5	35	107			2			61	No				yes	1	no	no	no	no	no	no	no	2	1	0	32.61	35.37	0.7	3.6	5.18	0.66	7.96	12.16	1.17	21.05	18.03	0.59
111164	m	64	NO	YES	NO	Mexican American	Born in 50 US states or Washington, DC	College graduate or above	5	94.9	178.1	41	40.5	33.4	107.1		1			10		No				no		no	no	no	no	no	yes	no	1	1	0	42.98	42.16	0.76	4.69	6.15	0.76	9.82	12.9	1.23	28.47	23.11	0.54
122081	m	73	NO	YES	YES	Non-Hispanic White	Born in 50 US states or Washington, DC	9-11th grade (Includes 12th grade with no diploma)	3.39	92.8	175.8	40.2	39.5	31.7	113.4		1	1		12	42	No				yes	999	no	no	no	no	no	no	no	2	1	0	48.64	44.98	0.88	5.06	5.78	0.81	11.22	13.83	1.28	32.36	25.38	0.63
116447	m	75	NO	YES	NO	Non-Hispanic White	Born in 50 US states or Washington, DC	High school graduate/GED or equivalent	3.55	87.6	169.7	40.3	40.8	33.8	108.2		1			13		yes	yes			no		no	yes	no	no	no	no	no	1	1	0	40.65	41.02	0.77	4.26	5.54	0.72	8.53	11.81	1.18	27.86	23.67	0.54
113735	m	50	NO	YES	NO	Non-Hispanic White	Born in 50 US states or Washington, DC	College graduate or above	3.65	92.6	174.1	46.9	39.5	37.2	100		1			9		No				no		no	no	no	no	no	no	no	1	1	0	41.54	45.99	0.73	4.16	5.71	0.67	9.75	14.49	1.07	27.62	25.79	0.5
113166	m	54	NO	YES	NO	Mexican American	Born in Mexico	Some college or AA degree	3.85	101.2	180.6	42.5	40.1	33.3	115.9		1			53		No				no		no	no	no	no	no	no	no	1	1	0	49.54	44.44	0.99	5.36	5.44	0.83	11.64	14	1.3	32.54	25	0.75
119629	m	73	NO	YES	NO	Non-Hispanic White	Born in 50 US states or Washington, DC	College graduate or above	5	99.2	178.4	44	43	39.3	118		2			14		yes	yes			no		no	no	no	no	no	no	no	2	1	0	44.71	41.11	0.76	4.25	5.62	0.78	11.45	14.6	1.39	29.01	20.89	0.46
118525	m	69	NO	NO	YES	Other Hispanic	Born in Mexico	High school graduate/GED or equivalent	3.37	93.8	173.3	37.9	37.7	33.2	106.1			1			19	No				no		no	no	no	no	no	no	no	1	1	0	49.66	45.84	0.89	5.54	6.22	0.81	11.77	14.56	1.29	32.34	25.06	0.63
116036	female	59	NO	YES	NO	Non-Hispanic White	Born in 50 US states or Washington, DC	Some college or AA degree	4.45	74.3	153.8	33.3	36.4	34.9	109.6		1			9		No				no		no	no	no	no	no	no	no	1	1	0	32.23	31.54	0.85	3.34	3.94	0.75	7.63	10.18	1.22	21.26	17.41	0.7
113256	m	50	NO	YES	NO	Other Hispanic	Born in 50 US states or Washington, DC	Some college or AA degree	3.98	91.7	170.9	39.2	40.5	33.5	103.6		1			8		yes	yes			no		no	no	no	no	no	no	no	1	1	0	42.52	41.51	0.85	4.87	5.71	0.78	9.87	12.68	1.2	27.77	23.12	0.65
118815	m	50	NO	YES	NO	Other Hispanic	Born in Mexico	Some college or AA degree	2.73	93.3	171.6	43.7	37.5	34.2	105		1			12		No				no		no	no	no	no	no	no	no	1	1	0	53.17	43.43	1	5.53	5.55	0.87	11.47	13.2	1.47	36.18	24.68	0.8
115261	female	57	NO	NO	YES	Other Race - Including Multi-Racial	Born in 50 US states or Washington, DC	Some college or AA degree	1	81.8	160.7	38.2	37.3	36	105.3			1			29	yes	yes		2	yes	3	no	yes	no	no	no	no	yes	1	1	0	26.02	28.43	0.83	3.58	4.34	0.69	5.84	8.47	1.06	16.6	15.62	0.59
114853	m	65	NO	YES	NO	Other Hispanic	Born in Mexico	Less than 9th grade	0.92	82.3	160.7	36.4	38	35.2	109.4		3			4		yes	yes			no		no	no	no	no	no	no	no	2	1	0	38.28	37.39	0.81	4.19	5.2	0.8	9.66	12.02	1.21	24.42	20.17	0.57
80063	m	80	NO	YES	NO	Non-Hispanic Black	Born in 50 US states or Washington, DC	Some college or AA degree	3.03	93.9	170.8						2			6		No				no		no	yes	no	no	no	no	no	2	5
112883	m	51	NO	YES	NO	Non-Hispanic White	Born in 50 US states or Washington, DC	High school graduate/GED or equivalent	1.26	94.3	170.9	40.5	38.2	35	119		1			15		yes	No	35		yes	1	no	no	no	no	no	no	no	1	1	0	40.02	40.37	0.82	4.19	5.13	0.69	7.39	10.69	1.16	28.44	24.55	0.75
112194	female	69	NO	YES	NO	Non-Hispanic White	Born in 50 US states or Washington, DC	Some college or AA degree	5	83.7	159.9	37.6	38.5	32.7	94.4		1			16		yes	yes		yes	no		yes	yes	no	no	no	yes	yes	1	1	0	19.58	36.55	0.58	3.09	5.37	0.47	5.48	11.66	0.56	11.01	19.52	0.4
121923	female	62	NO	YES	NO	Other Hispanic	Born in Mexico	High school graduate/GED or equivalent	4.62	79.3	155.6	35.8	36.6	35.1	99.8		2			8		No				no		yes	yes	no	no	no	yes	no	2	1	0	31.63	32.6	0.75	3.71	4.98	0.69	7.55	10.9	1.22	20.37	16.73	0.54
83510	m	54	NO	YES	NO	Non-Hispanic Black	Born in 50 US states or Washington, DC	High school graduate/GED or equivalent	0.97	107.7	181.3	45.9	41	39.7	113.9		1			28		No				no		no	no	no	no	no	no	no	1	1	0	66.67	46.79	1.23	7.41	6.03	1	15.55	15.5	1.73	43.7	25.26	1.12
123432	m	71	NO	NO	YES	Non-Hispanic White	Born in 50 US states or Washington, DC	College graduate or above	5	101.4	175.4	39.6	41.3	38.6	113.7			1			67	yes	yes			no		no	no	no	no	no	no	no	1	1	0	37.82	42.96	0.73	4.25	5.79	0.66	8.83	13.42	1.04	24.74	23.75	0.38
111105	m	66	NO	NO	YES	Other Race - Including Multi-Racial	Born in 50 US states or Washington, DC	High school graduate/GED or equivalent	1.05	102.8	175.9	40.5	40	35.7	117.6			2			35	yes	yes			yes	7	no	no	no	no	no	yes	no	2	5
81210	female	69	NO	YES	NO	Non-Hispanic White	Born in Mexico	Some college or AA degree	5	78.8	153.7	37.3	34.5	33.6	106		1			27		yes	yes			no		yes	yes	no	no	no	yes	no	1	1	0	30.73	34.37	0.65	3.23	4.96	0.69	7.58	11	1.08	19.91	18.4	0.46
111357	female	60	YES	NO	NO	Non-Hispanic White	Born in 50 US states or Washington, DC	High school graduate/GED or equivalent	4.56	98.2	171.1	37.9	38.5	37.9	120.2	1			49			yes	yes			no		no	yes	no	no	no	no	no	1	1	0	30.51	36.7	0.63	3.31	5.27	0.61	7.19	11.77	1.02	20	19.67	0.69
77909	female	78	NO	NO	YES	Other Race - Including Multi-Racial	Born in 50 US states or Washington, DC	Some college or AA degree	1.41	86.6	159.9							1			50	yes	yes		yes	no		no	no	no	no	no	no	yes	1	5
123705	female	60	YES	NO	NO	Non-Hispanic Black	Born in 50 US states or Washington, DC	College graduate or above	2.4	89.6	162.5	40.2	36.1	35.2	102	1			59			yes	yes			no		no	no	no	no	no	no	no	1	1	0	29.48	30.5	0.8	3.13	3.9	0.82	9.12	11.13	1.11	17.23	15.47	0.72
114106	female	75	YES	NO	NO	Non-Hispanic White	Born in 50 US states or Washington, DC	Some college or AA degree	2.8	89.5	161.3	40.2	37.8	34.2	113.2	1			35			yes	yes			no		no	yes	no	no	no	no	no	1	1	0	28.41	32.28	0.68	3.12	4.57	0.63	6.44	10.19	1.08	18.85	17.52	0.48
124716	m	52	YES	YES	YES	Non-Hispanic White	Born in 50 US states or Washington, DC	Some college or AA degree	0.23	111.6	180	41.4	38.8	37.3	122.5	1	1	1	32	23	12	yes	yes			no		yes	no	no	no	no	no	no	3	1	0	49.59	49.38	0.87	5.27	6.03	0.68	9.27	13.6	1.18	35.05	29.75	0.5
113482	m	67	NO	NO	YES	Non-Hispanic White	Born in 50 US states or Washington, DC	High school graduate/GED or equivalent	2.47	104.7	174.3	44	42.3	39.6	124			2			30	No				no		no	no	no	no	no	no	no	2	1	0	52.77	44.46	0.92	5.29	5.76	0.87	12.61	14.53	1.44	34.87	24.17	0.64
112200	m	80	NO	YES	NO	Non-Hispanic White	Born in 50 US states or Washington, DC	College graduate or above	2.51	120.1	184.4	42.6	43.9	37.8	132.2		1			60		yes	yes			no		yes	no	no	no	no	no	no	1	1	0	54.53	46.6	0.91	5.38	5.94	0.93	12.37	13.25	1.34	36.79	27.4	0.62
124360	female	59	NO	YES	NO	Non-Hispanic White	Born in 50 US states or Washington, DC	Some college or AA degree	3.44	81.6	152.1	33.2	36.2	34.2	113.2		1			56		No			2	no		yes	yes	no	no	no	no	yes	1	1	0	24.67	31.51	0.67	3	4.51	0.59	5.3	8.99	0.91	16.36	18.01	0.45
118633	m	59	NO	YES	YES	Non-Hispanic White	Born in 50 US states or Washington, DC	Some college or AA degree	4.81	101.9	168.7	39.3	36.8	34.5	115.5		1	1		17	55	No				no		no	yes	no	no	no	yes	no	2	1	0	45.99	42.57	0.85	4.54	5.33	0.79	11.28	14.31	1.32	30.17	22.93	0.62
118304	female	75	NO	YES	NO	Non-Hispanic White	Born in 50 US states or Washington, DC	High school graduate/GED or equivalent	2.4	89.1	156.3	32.1	32.4	34.3	118.8		2			42		yes	No	69		yes	3	no	no	no	no	no	yes	no	2	1	0	21.18	32.11	0.6	2.74	4.54	0.49	5.08	10.43	0.78	13.35	17.13	0.35
114962	m	61	NO	YES	NO	Non-Hispanic White	Born in 50 US states or Washington, DC	Some college or AA degree	0.8	120.8	176.9	47.2	40	40.5	133.7		3			35		yes	yes			no		no	no	no	no	no	no	no	2	1	0	41.04	47.33	0.68	3.72	5.45	0.73	10.32	14.13	0.97	27	27.76	0.34
109845	female	77	NO	YES	NO	Non-Hispanic White	Born in Mexico	Some college or AA degree	2.32	103.1	163.5	39.4	37.2	37.6	113.7		1			40		yes	yes		2	no		no	no	no	no	no	no	yes	1	1	0	32.38	36.42	0.86	3.7	4.32	0.56	6.54	11.72	1.09	22.13	20.37	0.58
80842	female	62	YES	NO	NO	Non-Hispanic White	Born in 50 US states or Washington, DC	College graduate or above	3.18	93.6	155.8	35.8	37.3	33.5	117.4	1			29			yes	yes			no		no	no	no	no	no	yes	no	1	1	0	24.85	30.45	0.69	3.42	4.99	0.63	6.38	10.21	0.99	15.04	15.25	0.56
123123	m	58	NO	YES	NO	Non-Hispanic White	Born in 50 US states or Washington, DC	9-11th grade (Includes 12th grade with no diploma)	0.58	120.2	171.4						1			18		No				no		no	yes	no	no	no	no	no	1	5
109709	m	52	NO	YES	YES	Mexican American	Born in 50 US states or Washington, DC	Some college or AA degree	5	128.3	174.6	40.1	37.4	40.1	139.1		2	1		9	26	No				no		no	yes	no	no	no	no	no	3	2	6
116920	female	70	NO	YES	NO	Non-Hispanic White	Born in 50 US states or Washington, DC	High school graduate/GED or equivalent	1.77	96	150.2	31.9	37	41.4	128.4		1			30		No			2	no		yes	no	no	no	no	yes	yes	1	1	0	27.99	33.27	0.66	3.38	5.09	0.67	6.62	9.95	0.99	18	18.23	0.42
111616	female	63	NO	NO	YES	Non-Hispanic Black	Born in 50 US states or Washington, DC	College graduate or above	5	131.8	163.5	36.4	39	43.7	138.3			1			60	yes	yes		2	no		no	no	no	no	no	no	yes	1	2	6
124090	female	65	NO	YES	NO	Other Hispanic	Born in Mexico	Some college or AA degree		121.1	151.3		35.5	40.4	148.8		3			36		yes	yes		yes	yes	4	yes	no	no	no	no	yes	yes	2	1	0	22.19	30.09	0.57	2.93	5.14	0.54	4.82	8.86	0.9	14.44	16.09	0.3
117464	female	56	NO	YES	YES	Non-Hispanic White	Born in 50 US states or Washington, DC	High school graduate/GED or equivalent	3.4	49.1	165.4	39.5	35	23.3	74.4		2	1		19	36	yes	yes			no		yes	yes	no	no	no	no	no	3	5
119435	female	66	NO	YES	NO	Non-Hispanic White	Born in 50 US states or Washington, DC	College graduate or above	4.06	52.5	162.8	37.4	36	27.8	71.5		1			11		No			yes	no		no	no	no	no	no	no	yes	1	1	0	19.34	31.55	0.47	2.28	4.84	0.47	5.17	10.97	0.76	11.88	15.74	0.28
124618	m	69	NO	YES	NO	Non-Hispanic Black	Born in 50 US states or Washington, DC	Some college or AA degree		55.7	167.3	42.1	39.5	26.2	78.8		1			14		No				no		no	no	no	no	no	no	no	1	1	0	29	36.86	0.64	3.86	6.05	0.55	7.01	12.7	1	18.13	18.11	0.35
78010	m	73	NO	NO	YES	Other Race - Including Multi-Racial	Born in 50 US states or Washington, DC	9-11th grade (Includes 12th grade with no diploma)	0.67	64.2	178.8	42	40.5	27.5	95.1			2			21	yes	yes			no		no	yes	no	no	no	no	no	2	1	0	43.17	44.96	0.68	3.94	5.83	0.66	9.77	14.71	1.21	29.45	24.42	0.44
117753	female	53	YES	YES	NO	Other Race - Including Multi-Racial	Born in Mexico	Some college or AA degree	5	53.8	158.2	34.8	34.2	27.1	76.4	1	1		48	48		No				no		no	no	no	no	no	no	no	2	1	0	21.36	31.67	0.54	2.53	4.67	0.56	5.97	10.75	0.79	12.86	16.25	0.33
75338	female	77	NO	YES	NO	Non-Hispanic White	Born in 50 US states or Washington, DC	College graduate or above	5	53.5	155.6	36	33	24.3	88.6		1			67		No				no		no	no	no	no	no	no	no	1	5
73765	m	54	YES	NO	NO	Mexican American	Born in 50 US states or Washington, DC	Some college or AA degree	0.64	65.9	172.3	38.9	37.5	29.8	85	1			9			yes	yes			no		no	no	no	no	no	no	no	1	1	0	47.99	44.53	0.93	5.1	5.49	0.8	12.23	15.26	1.29	30.67	23.78	0.72
124014	female	53	NO	YES	NO	Other Race - Including Multi-Racial	Born in 50 US states or Washington, DC	Some college or AA degree	1.79	61.8	165.3	33	37	26.5	93.3		2			18		yes	No	50		no		no	no	no	no	no	no	no	2	1	0	29.74	38.67	0.7	3.81	5.47	0.52	6.96	13.44	0.96	18.97	19.77	0.53
78200	female	66	NO	NO	YES	Non-Hispanic Black	Born in 50 US states or Washington, DC	High school graduate/GED or equivalent	2.23	66.3	171	41.1	40.9	26.5	91.8			2				No				no		no	no	no	no	no	no	no	2	1	0	32.03	37.4	0.82	4.08	4.98	0.62	7.96	12.79	1.02	19.99	19.64	0.53
112433	m	57	NO	YES	NO	Non-Hispanic Black	Born in 50 US states or Washington, DC	Some college or AA degree	5	82.9	188.1	46.5	43	31.6	89.2		1			48		yes	yes			no		no	no	no	no	no	no	no	1	1	0	46.11	48.52	0.86	5.31	6.21	0.69	10.66	15.41	1.12	30.13	26.9	0.55
118471	m	61	NO	NO	YES	Non-Hispanic Black	Born in 50 US states or Washington, DC	High school graduate/GED or equivalent		78.3	181.4	44.4	42	27.8	99.2			1			61	No				yes	3	no	yes	no	no	no	no	no	1	1	0	33.74	44.28	0.75	4.76	6.33	0.59	8.72	14.77	0.87	20.26	23.18	0.53
124593	m	62	NO	YES	NO	Non-Hispanic Black	Born in 50 US states or Washington, DC	Some college or AA degree	0.29	72	172.8	37.8	38	33.5	95		1			10		No				no		no	yes	no	no	no	no	no	1	1	0	38.61	41.09	0.73	4.42	6.04	0.68	9.37	13.77	1.17	24.82	21.27	0.47
75364	m	61	NO	YES	NO	Non-Hispanic White	Born in 50 US states or Washington, DC	Some college or AA degree	5	80.4	182.8	43.2	42	32.5	90.9		1			49		No				no		no	no	no	no	no	no	no	1	1	0	44.34	47.78	0.84	5.03	5.97	0.72	10.88	15.12	1.07	28.43	26.7	0.52
82143	m	73	NO	YES	NO	Non-Hispanic White	Born in 50 US states or Washington, DC	College graduate or above	5	65.2	163.9	38.2	36.7	26.7	90.5		1			12		yes	yes			no		no	no	no	no	no	no	no	1	1	0	38.45	36.9	0.81	4.28	5.28	0.78	8.66	11.07	1.24	25.51	20.55	0.56
110087	m	62	NO	YES	NO	Other Hispanic	Born in Mexico	9-11th grade (Includes 12th grade with no diploma)		62.6	159.5	40.2	36.5	31			2			10		yes	yes			no		no	no	no	no	no	no	no	2	5
124043	female	64	NO	NO	YES	Other Hispanic	Born in 50 US states or Washington, DC	High school graduate/GED or equivalent	1.22	51.7	144.8	34	33	25.5	83.1			1			51	No			2	no		no	yes	no	no	no	no	yes	1	1	0	22.34	32.63	0.56	2.34	4.2	0.52	4.89	9.49	0.8	15.11	18.94	0.42
113305	m	66	NO	YES	NO	Non-Hispanic White	Born in 50 US states or Washington, DC	College graduate or above	5	84.7	182.4	44.9	40.2	31.5	103.3		1			16		yes	yes			no		no	no	no	no	no	no	no	1	1	0	39.71	46.08	0.67	4.49	6.69	0.71	11.33	16.03	1.02	23.89	23.36	0.39
109428	m	80	YES	YES	NO	Non-Hispanic White	Born in 50 US states or Washington, DC	High school graduate/GED or equivalent	2.37	77.8	174.5	40.9	38.5	29.7	95.2	2	1		80	10		No				no		no	yes	no	no	no	no	no	3	5
112138	female	80	YES	YES	NO	Non-Hispanic White	Born in 50 US states or Washington, DC	9-11th grade (Includes 12th grade with no diploma)	1.54	64.6	158.8	40.2	39	30.9	104	1	1		99999	70		No			2	no		no	no	no	no	no	yes	yes	2	1	0	24.18	41.04	0.58	3.25	5.62	0.41	4.69	11.42	0.68	16.24	24.01	0.29
118604	female	58	NO	YES	NO	Non-Hispanic Black	Born in 50 US states or Washington, DC	9-11th grade (Includes 12th grade with no diploma)	2.73	77.4	172.7	39.7	36	32.1	89.5		1			58		No				no		no	no	no	no	no	no	no	1	5
119648	female	65	NO	YES	NO	Other Race - Including Multi-Racial	Born in Mexico	College graduate or above	5	64.1	154.7	36.2	33	29	93.3		1			50		No			yes	no		no	yes	no	no	no	no	yes	1	1	0	25.9	29.31	0.68	3.31	4.84	0.7	6.6	9.5	1.07	15.99	14.96	0.53
116459	m	69	NO	YES	NO	Other Race - Including Multi-Racial	Born in 50 US states or Washington, DC	9-11th grade (Includes 12th grade with no diploma)	2.06	77	168.1	37.6	38	33	98.8		1			17		yes	No	40		no		no	no	no	no	no	no	no	1	1	0	48.62	47.66	0.89	5.03	5.65	0.71	10.59	14.91	1.22	33	27.1	0.6
74149	female	54	NO	YES	NO	Mexican American	Born in 50 US states or Washington, DC	9-11th grade (Includes 12th grade with no diploma)	0.77	62	150.7	34	31.5	29.4	94		1			30		No				no		no	no	no	no	no	no	no	1	1	0	29.32	29.89	0.75	3.29	4.41	0.77	6.68	8.73	1.16	19.35	16.75	0.67
114147	female	56	NO	NO	YES	Non-Hispanic White	Born in 50 US states or Washington, DC	Some college or AA degree	5	67.4	157.2	35.8	34.4	31.5	90.5			1			50	No				no		yes	no	no	no	no	no	no	1	1	0	32.18	32.19	0.86	3.77	4.39	0.75	6.85	9.1	1.15	21.56	18.7	0.67
118115	m	62	NO	YES	NO	Other Hispanic	Born in Mexico	Less than 9th grade	0.56	82.6	173.8	38.2	36.2	35.3	105		1			43		No				no		no	no	no	no	no	no	no	1	1	0	49.2	46.48	0.77	4.34	5.68	0.89	14.58	16.48	1.25	30.28	24.32	0.6
119009	female	64	NO	YES	NO	Other Race - Including Multi-Racial	Born in Mexico	Some college or AA degree	3.13	67.7	157.1	35.3	33.7	32.9	98.9		1			62		yes	yes			no		no	no	no	no	no	no	no	1	5
76168	m	52	NO	NO	YES	Non-Hispanic White	Born in 50 US states or Washington, DC	9-11th grade (Includes 12th grade with no diploma)	0.72	85.1	175.8	43.2	37.3	31	107.5			1			40	yes	yes			no		no	no	no	no	no	no	no	1	1	0	42.39	39.9	0.82	4.92	6	0.77	10.39	13.52	1.33	27.08	20.38	0.68
79201	m	75	NO	YES	NO	Non-Hispanic White	Born in 50 US states or Washington, DC	9-11th grade (Includes 12th grade with no diploma)	0.45	79.7	170.3	33.4	33.8	32	99.8		1			18		No				no		no	yes	no	no	no	no	no	1	1	0	46.57	48.01	0.72	4.14	5.74	0.75	12.8	17.14	1.18	29.63	25.12	0.46
78685	female	80	YES	NO	NO	Mexican American	Born in Mexico	Less than 9th grade	1.33	61	147.5					1			80			No				no		no	no	no	no	no	no	no	1	5
76139	female	76	NO	YES	NO	Non-Hispanic White	Born in 50 US states or Washington, DC	High school graduate/GED or equivalent		78.3	166.5		39.5	34.7			1			41		yes	No	70		no		yes	yes	no	no	no	yes	no	1	5
119361	m	72	NO	NO	YES	Non-Hispanic White	Born in 50 US states or Washington, DC	College graduate or above	1.75	81.8	170	39.4	37	33.4	111.4			1			18	No				no		yes	no	no	no	no	no	no	1	1	0	51.04	50.47	0.81	4.78	5.89	0.8	11.41	14.25	1.15	34.86	30.33	0.57
78475	female	77	NO	YES	NO	Non-Hispanic White	Born in 50 US states or Washington, DC	Some college or AA degree	1.54	71.7	157.8		36.4	27.2	110		1			74		yes	yes			no		yes	no	no	no	no	no	no	1	1	0	26.88	34.86	0.64	3.32	5.17	0.6	7.86	13.07	0.94	15.69	16.62	0.45
80794	m	58	NO	YES	NO	Non-Hispanic White	Born in 50 US states or Washington, DC	College graduate or above	5	85.6	172.4	40.4	36.5	30.6	106.1		1			13		yes	yes			no		no	no	no	no	no	no	no	1	1	0	36.78	42.24	0.61	3.66	5.99	0.59	8.59	14.46	1.13	24.54	21.79	0.32
111641	female	74	YES	NO	NO	Other Race - Including Multi-Racial	Born in Mexico	College graduate or above	5	69	154.2	35	33.5	31.7	99.1	1			62			No			2	no		yes	yes	no	no	no	no	yes	1	1	0	27.91	31.4	0.8	3.77	4.71	0.66	5.83	8.86	1.03	18.31	17.82	0.51
111463	m	63	NO	YES	NO	Non-Hispanic White	Born in 50 US states or Washington, DC	Some college or AA degree	1.42	90.4	176.2	39.6	40.8	35.2	111		1			15		yes	yes			no		no	yes	no	no	no	no	no	1	1	0	42.38	41.67	0.82	4.42	5.4	0.76	10.46	13.79	1.22	27.5	22.47	0.44
114243	female	78	NO	YES	NO	Non-Hispanic White	Born in 50 US states or Washington, DC	Some college or AA degree	2.43	80.9	166.6	37.4	37.7	34.5	115.3		1			44		yes	No	36	yes	no		yes	yes	no	no	no	yes	yes	1	2	6
123549	m	52	NO	YES	NO	Other Hispanic	Born in 50 US states or Washington, DC	Some college or AA degree	3.4	82.8	166.3	38.6	36	34.8	99.7		1			12		yes	yes			no		no	yes	no	no	no	no	no	1	1	0	31.09	36.15	0.64	3.73	5.85	0.61	6.63	10.95	1.07	20.74	19.36	0.5
76187	female	56	NO	YES	NO	Non-Hispanic White	Born in 50 US states or Washington, DC	Some college or AA degree	3.89	81.2	163.5	41.5	38.6	35.2	105.1		1			10		No				no		yes	no	no	no	no	yes	no	1	1	0	33.46	35.94	0.71	3.63	5.09	0.64	7.34	11.4	1.16	22.49	19.45	0.95
76779	female	71	NO	YES	NO	Mexican American	Born in Mexico	Less than 9th grade	1.02	74.5	155.7	34.7	35.4	29.7	103.4		1			70		No				no		no	yes	no	no	no	no	no	1	2	4
113287	female	59	NO	YES	NO	Non-Hispanic White	Born in 50 US states or Washington, DC	Some college or AA degree	1.02	93.9	174.1	38.3	38.4	35.4	108.2		3			17		No				no		no	yes	no	no	no	no	no	2	1	0	36.22	37.8	0.84	5.01	5.94	0.75	9.16	12.19	1.12	22.05	19.67	0.68
76885	m	51	NO	YES	NO	Non-Hispanic White	Born in 50 US states or Washington, DC	Some college or AA degree	4.4	90.6	170	39.7	39.6	38.1	105.7		1			41		No				no		yes	no	no	no	no	yes	no	1	1	0	39.17	41.22	0.88	4.46	5.07	0.73	9.08	12.39	1.08	25.63	23.76	0.55
122769	female	61	NO	YES	NO	Non-Hispanic Black	Born in 50 US states or Washington, DC	Some college or AA degree	3.94	76.9	156.2	37.6	34	34	99		1			30		yes	yes			no		no	no	no	no	no	no	no	1	1	0	29.44	30.82	0.93	4.04	4.36	0.7	8.13	11.65	1.17	17.28	14.8	0.58
118103	m	54	NO	NO	YES	Other Race - Including Multi-Racial	Born in 50 US states or Washington, DC	Some college or AA degree	5	111.1	187.9	43.5	44.3	38.2	106.3			1			37	yes	yes			no		no	no	no	no	no	no	no	1	1	0	48.37	45.93	0.81	4.89	6.01	0.81	10.89	13.43	1.23	32.59	26.49	0.54
78527	female	72	NO	YES	NO	Non-Hispanic White	Born in 50 US states or Washington, DC	9-11th grade (Includes 12th grade with no diploma)	1.37	90.8	169.4	38.2	38.9	33.8	107.4		2			1		No			yes	no		no	yes	no	no	no	no	yes	2	1	0	33.47	36.91	0.74	3.99	5.42	0.69	8.89	12.94	1.11	20.59	18.55	0.46
74661	m	65	NO	YES	NO	Non-Hispanic Black	Born in 50 US states or Washington, DC	High school graduate/GED or equivalent	1.29	103.6	180.3	47.8	42.5	36.8	110.2		1			48		No				no		no	yes	no	no	no	no	no	1	1	0	47.64	45.07	0.87	5.38	6.18	0.9	13.42	14.84	1.2	28.85	24.04	0.63
124287	m	56	NO	YES	NO	Non-Hispanic White	Born in 50 US states or Washington, DC	College graduate or above	4.15	89.9	167.7	38.7	40	40.1	105.6		1			99999		No				no		no	no	no	no	no	yes	no	1	1	0	39.22	41.8	0.85	3.98	4.7	0.65	8.22	12.7	1.11	27.02	24.4	0.54
117335	m	66	NO	NO	YES	Non-Hispanic White	Born in 50 US states or Washington, DC	High school graduate/GED or equivalent	2.26	100	176.5	37.1	42.4	33.1	109.8			1			39	No				no		no	yes	no	no	no	no	no	1	1	0	61.47	44.95	1.06	6.11	5.78	1.03	14.74	14.34	1.64	40.61	24.83	0.8
120600	m	72	NO	YES	NO	Non-Hispanic White	Born in 50 US states or Washington, DC	Some college or AA degree	1.35	90.7	167.7	36.5	39.2	33.8	114.1		1			35		yes	yes			no		no	yes	no	no	no	no	no	1	1	0	35.05	40.42	0.62	3.79	6.09	0.67	8.89	13.32	1.07	22.37	21.01	0.43
109457	m	76	NO	YES	NO	Non-Hispanic White	Born in 50 US states or Washington, DC	College graduate or above	5	99.1	174.1	38.5	44	37.4	119.9		1			8		No				no		no	no	no	no	no	no	no	1	1	0	38.86	43.81	0.74	4.33	5.88	0.62	8.14	13.17	1.07	26.39	24.76	0.45
80822	m	80	NO	YES	NO	Non-Hispanic White	Born in 50 US states or Washington, DC	High school graduate/GED or equivalent	2.5	105.4	178						1			6		No				no		no	no	no	no	no	no	no	1	5
77989	m	53	NO	NO	YES	Other Hispanic	Born in 50 US states or Washington, DC	9-11th grade (Includes 12th grade with no diploma)	0.95	102.2	174.3	43.4	38.8	36.3	110.2			1			44	yes	No	38		no		no	no	no	no	no	no	no	1	1	0	43.19	38.42	0.96	5.4	5.65	0.84	10.44	12.41	1.34	27.34	20.36	0.62
78288	female	70	NO	YES	NO	Non-Hispanic White	Born in 50 US states or Washington, DC	High school graduate/GED or equivalent	1.11	83.2	156.9	33.4	32.2	32.4	112.1		1			1		yes	yes			no		no	yes	no	no	no	no	no	1	1	0	33.51	34.4	0.67	3.66	5.45	0.73	8.74	11.96	1.24	21.11	16.99	0.46
81508	female	52	NO	YES	NO	Other Hispanic	Born in Mexico	High school graduate/GED or equivalent	3.87	86.4	159.2	31.2	36.5	33.5	107		1			48		No				no		no	no	no	no	no	no	no	1	1	0	32.89	34.06	0.79	3.76	4.77	0.72	7.34	10.24	1.14	21.8	19.05	0.54
122492	female	80	NO	NO	YES	Non-Hispanic White	Born in 50 US states or Washington, DC	High school graduate/GED or equivalent	1.16	79	148	31.6	33.5	36.6	111.4			1			44	yes	yes			no		no	no	no	no	no	no	no	1	5
74147	female	79	NO	YES	YES	Non-Hispanic White	Born in 50 US states or Washington, DC	Some college or AA degree	0.97	79.8	148.4	27.9	35.7	32.4	108.4		1	1		11	34	yes	yes			no		no	no	no	no	no	no	no	2	1	0	27.66	31.07	0.77	3.51	4.58	0.67	6.9	10.26	1.06	17.25	16.23	0.61
118114	female	73	NO	NO	YES	Non-Hispanic White	Born in 50 US states or Washington, DC	Some college or AA degree	1.7	82.2	149.4	32.6	37.2	35.8	119			1			50	yes	yes		yes	yes	6	no	no	no	no	no	no	yes	1	5
76868	m	55	NO	YES	NO	Non-Hispanic White	Born in 50 US states or Washington, DC	Some college or AA degree	2.57	143.1	197	46	44.4	40.2	138.3		1			17		yes	yes			no		no	no	no	no	no	no	no	1	1	0	42.67	49.48	0.67	4.39	6.58	0.67	8.78	13.16	0.99	29.5	29.74	0.5
113750	m	60	NO	NO	YES	Other Race - Including Multi-Racial	Born in 50 US states or Washington, DC	College graduate or above	5	130.6	188	41.4	45	40.7	130.1			1			30	yes	yes			yes	2	no	no	no	no	no	no	no	1	1	0	57.35	46.22	0.87	4.81	5.57	0.98	15.92	16.22	1.5	36.62	24.43	0.57
119567	female	69	NO	NO	YES	Non-Hispanic White	Born in 50 US states or Washington, DC	High school graduate/GED or equivalent	1.52	105.7	163.8	34.2	41.4	47.8	135			1			16	No				no		no	yes	no	no	no	yes	no	1	2	6
109656	female	60	NO	YES	NO	Mexican American	Born in 50 US states or Washington, DC	Some college or AA degree	4.25	105.2	160.6	31	37.3	44	126.2		1			8		No				no		no	no	no	no	no	no	no	1	1	0	34.11	34.36	0.8	3.79	4.74	0.81	9.05	11.2	1.16	21.27	18.42	0.69
110751	female	69	NO	YES	NO	Non-Hispanic White	Born in 50 US states or Washington, DC	9-11th grade (Includes 12th grade with no diploma)	0.31	104.4	158.8	36.1	35	41	127.1		1			42		yes	No	40	yes	no		no	no	no	no	no	yes	yes	1	1	0	27.9	31.87	0.65	3.01	4.63	0.61	6.64	10.87	1.12	18.25	16.36	0.37
110608	m	60	NO	YES	NO	Other Hispanic	Born in Mexico	Some college or AA degree	2.07	113.2	164.2	33.5	39	40	135		1			10		No				no		no	yes	no	no	no	no	no	1	1	0	45.44	42.17	0.69	3.46	5.04	0.87	11.53	13.26	1.28	30.44	23.88	0.47
112901	female	61	NO	YES	NO	Non-Hispanic White	Born in 50 US states or Washington, DC	Some college or AA degree	3.6	120.1	166.8	32.4	39	41.3	131.9		1			5		No				no		yes	yes	no	no	no	yes	no	1	1	0	32.85	39.14	0.75	3.84	5.15	0.66	7.94	12.03	0.96	21.08	21.96	0.52
121321	m	63	NO	YES	NO	Non-Hispanic Black	Born in 50 US states or Washington, DC	College graduate or above		160.6	189.9	43.8	44.4	44.4	145.7		1			26		No				no		no	no	no	no	no	no	no	1	2	6
111117	female	60	NO	YES	NO	Other Race - Including Multi-Racial	Born in 50 US states or Washington, DC	College graduate or above	5	122.2	164.8	37.6	36.5	46.5	104.6		3			8		yes	No	25	2	yes	1	no	no	no	no	no	no	yes	2	1	0	36.21	35	0.91	4.53	4.97	0.72	6.79	9.47	1.21	24.89	20.55	0.81
109930	m	51	NO	NO	YES	Non-Hispanic Black	Born in 50 US states or Washington, DC	Some college or AA degree	5	160.4	188.4	42	43	50.2	136.8			1			46	yes	yes			no		no	no	no	no	no	no	no	1	1	0	46.96	47.65	0.91	5.33	5.88	0.75	10.86	14.51	1.13	30.78	27.26	0.55
112687	female	52	YES	NO	NO	Non-Hispanic Black	Born in 50 US states or Washington, DC	High school graduate/GED or equivalent	0.73	136.6	160.9	39.2	39.3	42	158.1	2			32			yes	yes			no		no	no	no	no	no	no	no	2	2	6
75056	female	53	NO	NO	YES	Non-Hispanic White	Born in 50 US states or Washington, DC	9-11th grade (Includes 12th grade with no diploma)	0.93	45.3	164.6	38.3	36.4	22.7	69.8			1			18	yes	yes			no		no	yes	no	no	no	no	no	1	5
78114	female	59	NO	YES	NO	Non-Hispanic White	Born in 50 US states or Washington, DC	High school graduate/GED or equivalent	0	47.7	157		36.2	24.4	75		1			31		yes	yes			no		yes	no	no	no	no	yes	no	1	1	0	26.54	32.85	0.72	3.06	4.22	0.59	7.49	12.6	1	16	16.02	0.61
124196	female	75	NO	YES	NO	Other Race - Including Multi-Racial	Born in 50 US states or Washington, DC	Some college or AA degree	5	50.8	157.4	33	34.3	25.2	81.6		1			7		No				no		no	no	no	no	no	no	no	1	1	0	26.21	32.85	0.63	3.49	5.59	0.6	6.33	10.53	0.98	16.39	16.74	0.43
76805	female	56	NO	YES	NO	Non-Hispanic White	Born in 50 US states or Washington, DC	Some college or AA degree	3.05	56.4	162.8	37.8	35.5	30.3	71		1			16		No				no		yes	no	no	no	no	yes	no	1	1	0	26.89	33.5	0.69	3.52	5.12	0.59	6.57	11.18	0.98	16.79	17.21	0.56
75960	m	76	NO	YES	NO	Mexican American	Born in 50 US states or Washington, DC	High school graduate/GED or equivalent	2.53	69	178.7	43	35.8	27.6	83		1			14		No				no		no	no	no	no	no	no	no	1	1	0	42.07	52.28	0.65	3.91	5.99	0.55	9.33	17.14	0.99	28.82	29.15	0.46
76310	female	50	NO	YES	NO	Non-Hispanic White	Born in 50 US states or Washington, DC	Some college or AA degree	3.63	57.8	160.8	36.3	37.7	28.1	78.3		1			40		yes	yes			no		no	no	no	no	no	no	no	1	1	0	26.06	33.8	0.66	3.01	4.57	0.56	6.09	10.87	0.92	16.96	18.37	0.53
120483	female	64	NO	YES	NO	Non-Hispanic White	Born in 50 US states or Washington, DC	High school graduate/GED or equivalent	4.26	61.5	165.8	39.9	36.2	27.8	87.4		1			16		yes	yes			no		no	yes	no	no	no	no	no	1	1	0	31	42.68	0.62	3.83	6.15	0.5	7.54	15.18	0.92	19.63	21.35	0.39
119186	female	63	NO	YES	NO	Non-Hispanic White	Born in 50 US states or Washington, DC	Some college or AA degree	5	57.9	160.5	38.5	36	25	87.4		3			10		yes	No	33		no		no	no	no	no	no	no	no	2	1	0	31.3	35.5	0.68	3.5	5.14	0.64	7.12	11.06	1.07	20.68	19.3	0.56
78431	female	80	YES	NO	NO	Non-Hispanic White	Born in 50 US states or Washington, DC	College graduate or above	1.89	58.5	158.7	37.5	35.6	25.5	84.8	1			80			No				no		no	yes	no	no	no	no	no	1	1	0	25.71	41.21	0.52	2.56	4.95	0.5	6.27	12.58	0.71	16.89	23.68	0.36
123983	m	65	NO	NO	YES	Non-Hispanic Black	Born in 50 US states or Washington, DC	High school graduate/GED or equivalent	1.49	67.1	168.5	42.4	37	29.6	87.6			1			49	No			2	no		no	yes	no	no	no	no	yes	1	1	0	34.69	43.09	0.63	3.59	5.71	0.64	7.72	12.09	0.93	23.39	25.29	0.41
113913	female	63	YES	NO	NO	Other Race - Including Multi-Racial	Born in Mexico	Less than 9th grade	1.39	61.1	159.8	34.8	34	28.7	81.5	1			35			No			yes	no		no	yes	no	no	no	no	yes	1	1	0	27.87	30.08	0.78	3.65	4.7	0.68	6.34	9.32	1.11	17.89	16.06	0.58
74146	m	50	NO	YES	NO	Non-Hispanic Black	Born in Mexico	Less than 9th grade	0.57	69.6	170.7	41	38.7	29.8	82.3		1			12		No				no		no	no	no	no	no	no	no	1	1	0	59.74	46.45	1.09	4.94	4.54	0.86	13.31	15.47	1.57	41.49	26.43	1.26
82459	female	80	YES	NO	NO	Non-Hispanic White	Born in 50 US states or Washington, DC	Some college or AA degree	3.86	63.9	162.6	38.8	38.5	26.8	90	3			68			No				no		no	yes	no	no	no	no	no	3	1	0	37.64	39.91	0.8	3.93	4.91	0.73	9.17	12.61	1.1	24.54	22.38	0.68
115709	female	80	NO	YES	NO	Non-Hispanic White	Born in 50 US states or Washington, DC	Some college or AA degree	1.66	61.4	158.2	35.7	36.6	28	81.6		2			26		No			2	no		no	yes	no	no	no	no	yes	2	1	0	23.16	38.7	0.46	2.57	5.6	0.5	6.51	13.12	0.71	14.07	19.98	0.5
79586	m	65	NO	YES	NO	Non-Hispanic Black	Born in 50 US states or Washington, DC	High school graduate/GED or equivalent	1.6	72.3	170.6	38.8	40.3	30.5	98.6		1			23		No				no		no	no	no	no	no	no	no	1	2	2
109313	m	63	NO	YES	NO	Non-Hispanic White	Born in Mexico	Some college or AA degree	5	75.2	172.6	41.5	38.6	32	95		1			18		yes	yes			no		no	no	no	no	no	no	no	1	1	0	53.46	51.6	0.9	5.47	6.1	0.86	11.7	13.58	1.14	36.29	31.92	0.51
123767	female	68	YES	YES	YES	Other Race - Including Multi-Racial	Born in Mexico	Less than 9th grade	0	62.6	156.2	34.5	35	30.3	94.3	1	1	1	61	48	61	yes	yes		yes	no		no	no	no	no	no	no	yes	3	1	0	30.32	36.95	0.64	3.25	5.08	0.62	7.2	11.62	0.98	19.87	20.25	0.64
77331	m	54	NO	YES	NO	Non-Hispanic White	Born in 50 US states or Washington, DC	College graduate or above	4.48	91.2	185.9	44.4	37.6	35.4	96.4		1			18		No				no		no	no	no	no	no	no	no	1	1	0	50.61	42.92	0.87	5.16	5.94	0.91	12.5	13.81	1.42	32.95	23.17	0.6
111411	female	50	NO	NO	YES	Mexican American	Born in Mexico	High school graduate/GED or equivalent	1.76	66.2	157.4	30.1	36.5	26.5	92.4			1			45	No				no		no	no	no	no	no	no	no	1	1	0	28.45	33.25	0.75	3.33	4.42	0.6	5.36	8.94	0.99	19.76	19.89	0.51
76944	m	64	NO	NO	YES	Other Hispanic	Born in Mexico	Less than 9th grade	0.61	82.6	173.8	41	40.7	32.2	91.8			1			34	No				no		no	yes	no	no	no	no	no	1	1	0	58.67	43.07	1.01	6.17	6.12	1.09	17.47	16.01	1.67	35.02	20.95	0.78
123913	m	62	YES	NO	NO	Other Hispanic	Born in Mexico	College graduate or above	1.88	95.1	185.6	47	42	31.3	103.4	1			59			No				no		yes	no	no	no	no	no	no	1	1	0	53.66	51.44	0.8	4.52	5.63	0.7	10.36	14.74	1.25	38.78	31.07	0.47
81213	m	50	NO	YES	NO	Non-Hispanic White	Born in Mexico	High school graduate/GED or equivalent	2.77	86.7	175.4	40	40	34.7	93.9		1			13		No				no		no	no	no	no	no	no	no	1	1	0	47.63	41.7	0.93	4.93	5.32	0.81	11.39	14.03	1.4	31.32	22.35	0.61
115396	m	68	NO	NO	YES	Non-Hispanic White	Born in 50 US states or Washington, DC	Some college or AA degree	5	93.6	182.2	40.4	43.4	34.1	103.9			1			19	No				no		yes	yes	no	no	no	no	no	1	1	0	50.84	44.64	0.83	4.77	5.74	0.84	10.65	12.71	1.35	35.42	26.18	0.68
120257	m	70	NO	YES	NO	Non-Hispanic White	Born in 50 US states or Washington, DC	Some college or AA degree	5	96.8	183.7	40	43.5	31.5	114		1			50		No				no		no	yes	no	no	no	no	no	1	5
118414	m	65	NO	YES	NO	Non-Hispanic White	Born in 50 US states or Washington, DC	Some college or AA degree	1.72	94.4	180.5	42	39.5	33.5	109		1			43		No				no		no	no	no	no	no	no	no	1	1	0	39.83	46.78	0.67	4.37	6.56	0.66	9.05	13.73	1	26.41	26.49	0.4
122871	female	52	NO	NO	YES	Non-Hispanic White	Born in 50 US states or Washington, DC	Some college or AA degree		69.5	154.1	35.4	33.8	31.3	89.2			2			31	yes	yes			no		yes	yes	no	no	no	no	no	2	5
116378	m	55	YES	NO	NO	Other Hispanic	Born in Mexico	Less than 9th grade	1.82	76.2	161.1	38.5	38.6	31.9	100.3	1			54			No				no		no	no	no	no	no	no	no	1	5
115851	female	55	NO	YES	NO	Non-Hispanic White	Born in 50 US states or Washington, DC	High school graduate/GED or equivalent		71.4	155.7	33.5	34.6	32	97.8		1			53		yes	yes			no		yes	yes	no	no	no	no	no	1	1	0	21.41	26.46	0.74	3.54	4.75	0.63	5.53	8.78	0.96	12.34	12.92	0.54
115983	female	72	NO	NO	YES	Non-Hispanic White	Born in 50 US states or Washington, DC	9-11th grade (Includes 12th grade with no diploma)	3.05	76.4	160.8	38	37.4	33.3	105.6			1			1	No				no		yes	no	no	no	no	no	no	1	1	0	27.94	33.74	0.73	3.25	4.45	0.61	5.89	9.62	0.96	18.8	19.68	0.67
80868	female	61	YES	NO	NO	Other Hispanic	Born in Mexico	High school graduate/GED or equivalent	3.63	71.3	154.2	34.7	34.7	30.6	94	1			36			yes	yes			no		no	yes	no	no	no	no	no	1	1	0	24.72	32.94	0.64	3.04	4.76	0.65	7.03	10.79	0.84	14.66	17.39	0.53
77232	m	73	NO	YES	NO	Non-Hispanic White	Born in 50 US states or Washington, DC	Some college or AA degree	2.42	81.5	164.9	37	35	33	102.7		2			37		yes	yes			no		no	yes	no	no	no	no	no	2	1	0	41.81	45.28	0.63	3.65	5.76	0.63	8.59	13.67	1.15	29.58	25.84	0.29
78019	m	65	NO	YES	NO	Mexican American	Born in Mexico	Less than 9th grade	1.87	88.7	170.4	35	37.3	33.5	113.9		1			42		yes	yes			no		yes	yes	no	no	no	yes	no	1	1	0	44.98	43.72	0.76	4.31	5.68	0.81	10.88	13.52	1.22	29.79	24.51	0.43
111178	female	74	NO	NO	YES	Non-Hispanic White	Born in 50 US states or Washington, DC	High school graduate/GED or equivalent	5	69.3	149.1	33	35	33.6	99			1			71	No				no		no	yes	no	no	no	no	no	1	1	0	27.15	35.5	0.57	2.91	5.14	0.62	6.25	10.16	0.89	18	20.2	0.44
121590	female	63	NO	YES	NO	Other Hispanic	Born in Mexico	College graduate or above	4.86	68.1	146.1	31.2	32.2	32.4	100.1		1			8		No				no		no	yes	no	no	no	no	no	1	1	0	21.81	26.27	0.7	3.15	4.52	0.66	5.77	8.8	1	12.89	12.94	0.56
112212	m	65	NO	NO	YES	Other Race - Including Multi-Racial	Born in 50 US states or Washington, DC	College graduate or above	4	113.4	188.4	47.8	43.3	36.6	113.5			1			22	No				no		no	yes	no	no	no	no	no	1	1	0	60.24	50.4	1.08	6.35	5.87	0.93	14.49	15.57	1.36	39.4	28.96	0.7
118521	female	55	YES	YES	NO	Non-Hispanic Black	Born in 50 US states or Washington, DC	Some college or AA degree	0.96	74.6	152.1	35.3	34	34.6	105.8	1	1		53	53		yes	yes			no		yes	yes	no	no	no	no	no	2	5
118935	m	60	YES	NO	NO	Non-Hispanic Black	Born in 50 US states or Washington, DC	High school graduate/GED or equivalent	0.75	108	179.4	50.1	40.2	39	117	1			40			No			2	yes	2	no	yes	no	no	no	yes	yes	1	1	0	51.26	42.17	1.09	6.01	5.51	0.89	13.12	14.67	1.46	32.14	21.99	0.79
122499	female	55	NO	YES	NO	Non-Hispanic White	Born in 50 US states or Washington, DC	High school graduate/GED or equivalent	5	90.2	163.9	32.4	37.2	33.8			2			44		yes	yes			no		no	yes	no	no	no	no	no	2	2	6
114482	female	74	NO	NO	YES	Non-Hispanic White	Born in 50 US states or Washington, DC	College graduate or above		83.3	157.5	38	36	38	111.7			1			72	yes	yes			no		yes	yes	no	no	no	no	no	1	1	0	24.98	31.97	0.68	3.4	5.03	0.6	5.79	9.72	0.92	15.79	17.22	0.49
118678	female	78	NO	YES	NO	Non-Hispanic White	Born in 50 US states or Washington, DC	Some college or AA degree	3.4	88.4	161.1	37	38	36.4	116		1			50		yes	yes		2	no		yes	yes	no	no	no	no	yes	1	5
76911	female	56	NO	YES	NO	Non-Hispanic White	Born in 50 US states or Washington, DC	High school graduate/GED or equivalent	1.21	93.9	165.8	32.2	35	41.8	117.5		1			45		No				no		no	yes	no	no	no	no	no	1	1	0	28.3	34.86	0.67	3.55	5.31	0.62	7.15	11.56	0.98	17.59	17.99	0.44
77760	m	63	NO	YES	NO	Non-Hispanic White	Born in 50 US states or Washington, DC	College graduate or above	1.18	108.5	177.7	44	41.6	36	123		1			20		No				no		no	yes	no	no	no	yes	no	1	1	0	56.76	44.29	0.95	5.02	5.26	1.03	16.7	16.24	1.54	35.05	22.79	0.61
81430	m	62	NO	NO	YES	Non-Hispanic White	Born in 50 US states or Washington, DC	Some college or AA degree	3.81	112.6	180.2	43	41.2	39.1	122			1			42	yes	yes			no		no	no	no	no	no	no	no	1	1	0	48.33	45.77	0.85	4.49	5.28	0.94	12.72	13.55	1.16	31.12	26.95	0.61
121067	m	60	NO	YES	NO	Other Hispanic	Born in Mexico	Some college or AA degree	5	104.7	172.5	38	37	38.5	123		1			17		No				no		no	no	no	no	no	no	no	1	1	0	43.92	41.8	0.85	4.35	5.11	0.78	8.72	11.15	1.21	30.84	25.54	0.67
119659	female	59	NO	YES	NO	Non-Hispanic White	Born in 50 US states or Washington, DC	College graduate or above	5	103.8	170.2	42.2	37.1	37.5	123.8		1			22		No				no		no	no	no	no	no	no	no	1	1	0	38.99	35.68	0.89	4.87	5.47	0.84	9.42	11.29	1.31	24.7	18.92	0.58
118992	m	51	NO	YES	NO	Non-Hispanic White	Born in 50 US states or Washington, DC	College graduate or above	4.27	114.8	178.7	40.3	40.4	39.8	123.9		1			15		No				no		yes	no	no	no	no	yes	no	1	1	0	45.12	44.79	0.78	4.8	6.12	0.78	11.18	14.43	1.2	29.14	24.24	0.48
81088	female	54	NO	YES	NO	Mexican American	Born in Mexico	Less than 9th grade	1.52	86.6	154.9	35.7	27.2	38.8	105		1			52		No				no		no	no	no	no	no	no	no	1	1	0	24.85	30.69	0.66	3.01	4.54	0.59	5.39	9.16	0.97	16.45	16.99	0.58
79840	female	80	NO	YES	YES	Non-Hispanic White	Born in 50 US states or Washington, DC	Some college or AA degree	1.55	93	160.2	33	38.5	34	127.5		1	1		75	2	yes	yes			no		no	no	no	no	no	no	no	2	1	0	25.19	35.73	0.57	2.77	4.85	0.5	5.24	10.49	0.84	17.19	20.38	0.45
120064	m	70	NO	YES	NO	Non-Hispanic White	Born in 50 US states or Washington, DC	Some college or AA degree	3.59	99.3	165.7	34.5	37	38.6	115.7		1			13		No				no		no	yes	no	no	no	no	no	1	1	0	35.26	39.19	0.7	3.72	5.33	0.75	8.69	11.59	1.03	22.85	22.27	0.37
122417	m	62	NO	YES	NO	Non-Hispanic Black	Born in 50 US states or Washington, DC	High school graduate/GED or equivalent	2.66	122.5	182.6	48.2	43.5	40.3	126.5		1			38		No				no		no	no	no	no	no	no	no	1	1	0	51.92	48.72	0.83	5.09	6.14	0.82	12.13	14.74	1.25	34.71	27.84	0.45
74741	m	61	NO	YES	NO	Non-Hispanic White	Born in 50 US states or Washington, DC	Some college or AA degree	5	108.4	171.7	42.2	40.1	37.3	130		1			14		No				no		no	yes	no	no	no	no	no	1	1	0	47.75	45.04	0.96	5.37	5.58	0.82	11.3	13.72	1.21	31.08	25.73	0.67
114045	m	70	NO	YES	NO	Non-Hispanic White	Born in 50 US states or Washington, DC	College graduate or above	5	132.6	189.9	44.5	43	39.5	139.5		1			11		No				no		no	no	no	no	no	no	no	1	5
114626	female	53	NO	NO	YES	Non-Hispanic Black	Born in 50 US states or Washington, DC	High school graduate/GED or equivalent		90	153.5	35.4	41.2	39.7	112.7			1			48	yes	No	51		no		no	no	no	no	no	no	no	1	1	0	35.7	33.86	1.06	5.06	4.77	0.8	9.76	12.24	1.24	20.88	16.85	0.92
120180	female	72	NO	YES	NO	Non-Hispanic White	Born in 50 US states or Washington, DC	High school graduate/GED or equivalent	1.41	99	158.6	30.5	39.6	48	117.9		1			45		yes	yes		2	no		no	no	no	no	no	yes	yes	1	1	0	30.44	34.24	0.68	3.39	5.01	0.71	8.24	11.62	1.07	18.82	17.61	0.49
82285	female	57	NO	YES	NO	Non-Hispanic White	Born in 50 US states or Washington, DC	Some college or AA degree	2.71	103.3	161.7	38.3	37.6	42.1	122.8		1			40		No			2	no		no	yes	no	no	no	no	yes	1	1	0	46.94	36.37	1.06	5.06	4.77	0.97	13.47	13.97	1.61	28.41	17.63	0.78
109335	female	55	NO	YES	NO	Non-Hispanic Black	Born in 50 US states or Washington, DC	High school graduate/GED or equivalent	0.11	107.2	164.6	38	37	42.3	122		1			20		yes	yes			no		no	no	no	no	no	no	no	1	1	0	27.57	33.06	0.78	3.86	4.97	0.6	6.27	10.42	0.99	17.43	17.67	0.49
122328	m	55	NO	NO	YES	Non-Hispanic White	Born in 50 US states or Washington, DC	Less than 9th grade	0.55	122.1	175.1	35	39.4	38	131.7			1			29	No				no		no	yes	no	no	no	no	no	1	1	0	47.82	43.29	0.97	5.25	5.43	0.85	13.08	15.36	1.31	29.49	22.5	0.82
112749	m	55	NO	YES	NO	Non-Hispanic Black	Born in 50 US states or Washington, DC	Some college or AA degree	2.24	107.2	162	41.4	38.7	39.5	117		1			53		No				no		no	no	no	no	no	no	no	1	1	0	39.54	41.1	0.78	4.22	5.42	0.7	8.41	12.05	1.14	26.91	23.62	0.46
77600	female	58	NO	9	YES	Other Hispanic	Born in Mexico	Some college or AA degree	3.75	94.7	151.7	32.9	33.5	38.4	124.9			1			51	yes	yes			yes	999	yes	no	no	no	no	yes	no	1	2	6
77835	female	64	NO	YES	NO	Non-Hispanic White	Born in 50 US states or Washington, DC	Some college or AA degree	1.93	97.6	153.4	34.3	33.3	43.4	115.9		1			34		No				no		yes	no	no	no	no	yes	no	1	2	6
112444	female	57	NO	YES	NO	Mexican American	Born in Mexico	Less than 9th grade	1.32	94.3	150.4	31	34.7	37	114.9		1			8		yes	No	47	2	yes	6	no	yes	no	no	no	no	yes	1	2	6
115666	m	56	NO	YES	NO	Mexican American	Born in 50 US states or Washington, DC	College graduate or above	1.08	127.6	173	39	38.8	48.1	123.8		1			19		No				no		no	no	no	no	no	no	no	1	1	0	50.7	42.12	0.98	5.06	5.16	0.96	11.85	12.36	1.37	33.79	24.6	0.83
120710	m	53	NO	YES	NO	Non-Hispanic Black	Born in 50 US states or Washington, DC	Some college or AA degree	1	164.8	190.8	49.2	42.2	48.6	136.3		1			27		yes	No	22		yes	1	no	yes	no	no	no	yes	no	1	1	0	59.36	48.6	1.08	6.44	5.94	0.84	11.89	14.14	1.44	41.04	28.51	0.77
80183	m	75	NO	YES	NO	Non-Hispanic Black	Born in 50 US states or Washington, DC	College graduate or above	3.43	162.1	188.1						1			9		No				no		no	no	no	no	no	no	no	1	5
119554	female	73	NO	YES	NO	Non-Hispanic White	Born in 50 US states or Washington, DC	Some college or AA degree		110.6	151						1			54		No				no		no	no	no	no	no	no	no	1	5
111198	female	56	YES	NO	YES	Non-Hispanic Black	Born in 50 US states or Washington, DC	College graduate or above		125.1	159.7		37.3	45	136.4	1		1	55		55	yes	yes		2	no		no	no	no	no	no	no	yes	2	1	0	37.94	32.79	1.01	4.89	4.86	0.9	8.95	9.92	1.34	24.1	18.01	0.9
82334	female	50	NO	YES	NO	Non-Hispanic Black	Born in 50 US states or Washington, DC	High school graduate/GED or equivalent	0.32	140.3	164.3	36.1	38.7	48.1	131.8		1			12		yes	No	21		no		no	no	no	no	no	no	no	1	5
116805	female	70	NO	YES	NO	Non-Hispanic White	Born in 50 US states or Washington, DC	Some college or AA degree	0.72	162.1	169.7		39	45			1			69		yes	yes			no		no	yes	no	no	no	no	no	1	5
117398	female	61	NO	YES	NO	Non-Hispanic White	Born in 50 US states or Washington, DC	9-11th grade (Includes 12th grade with no diploma)	1.88	149	159.2						1			13		No				no		no	no	no	no	no	no	no	1	5
115817	female	69	NO	YES	NO	Non-Hispanic White	Born in 50 US states or Washington, DC	Less than 9th grade	1.18	47.5	155.7	35.7	37.3	21.7	77.2		1			49		No			yes	no		no	yes	no	no	no	no	yes	1	1	0	21.52	37.65	0.51	2.7	5.34	0.45	4.86	10.82	0.65	13.97	21.5	0.3
121720	female	79	NO	YES	NO	Non-Hispanic White	Born in 50 US states or Washington, DC	Some college or AA degree	4.2	55	161.6	37.4	36	30.2	84.2		1			5		No			yes	no		yes	no	no	no	no	yes	yes	1	1	0	25.82	33.59	0.66	3.41	5.19	0.51	5.5	10.75	0.96	16.91	17.66	0.42
78674	female	61	NO	YES	NO	Non-Hispanic White	Born in 50 US states or Washington, DC	College graduate or above	4.13	60.5	167.1	40	34	26.4	78.2		1			10		No				no		no	no	no	no	no	no	no	1	1	0	31.83	33.32	0.76	3.8	5.02	0.76	8.81	11.67	1.16	19.21	16.63	0.64
77803	m	51	NO	YES	NO	Other Race - Including Multi-Racial	Born in Mexico	9-11th grade (Includes 12th grade with no diploma)	0.09	60.7	167.4	40	40.6	28.7	84.4		1			8		No				no		no	no	no	no	no	no	no	1	1	0	32.46	32.83	0.84	4.55	5.43	0.71	7.72	10.88	1.22	20.19	16.52	0.52
119511	female	80	NO	YES	NO	Non-Hispanic White	Born in 50 US states or Washington, DC	High school graduate/GED or equivalent	1.49	52.5	154.7	35.2	32	23.6	85.2		1			65		No				no		no	no	no	no	no	no	no	1	1	0	22.55	36.28	0.52	2.68	5.17	0.44	5.12	11.54	0.75	14.75	19.58	0.4
114473	m	73	NO	YES	NO	Non-Hispanic White	Born in 50 US states or Washington, DC	College graduate or above	5	60.2	165.8	34.8	36.7	28	82.2		1			24		No			2	no		yes	no	no	no	no	yes	yes	1	1	0	30.93	39.97	0.63	3.56	5.66	0.52	6.72	12.89	0.96	20.65	21.42	0.45
122289	female	57	NO	YES	NO	Non-Hispanic White	Born in 50 US states or Washington, DC	Some college or AA degree	1.47	52.5	154.3	33.2	31.1	25.1	71.7		1			8		No				no		no	no	no	no	no	no	no	1	1	0	25.74	30.54	0.74	3.5	4.75	0.6	5.59	9.39	1.02	16.64	16.39	0.41
120410	female	51	NO	YES	YES	Non-Hispanic White	Born in 50 US states or Washington, DC	Some college or AA degree	4.48	57.6	160.3	39.2	34.6	28.4	88.7		1	1		10	44	No				yes	20	yes	no	no	no	no	yes	no	2	1	0	20.76	30.89	0.57	2.56	4.49	0.51	4.55	8.91	0.78	13.65	17.49	0.51
117440	m	61	NO	YES	NO	Non-Hispanic Black	Born in 50 US states or Washington, DC	High school graduate/GED or equivalent	0.65	76.8	184.5	48.1	40.3	31	89.5		1			46		yes	yes			no		no	yes	no	no	no	no	no	1	1	0	45.17	42.73	0.87	5.28	6.05	0.87	17.88	20.47	1.36	22	16.2	0.65
124372	m	80	NO	YES	NO	Non-Hispanic White	Born in 50 US states or Washington, DC	Some college or AA degree	5	67	170.1	41.3	40.5	26.1	94.8		1			9		yes	yes			no		no	yes	no	no	no	no	no	1	1	0	41.41	42.44	0.92	5.33	5.83	0.71	10.14	14.37	1.17	25.94	22.23	0.55
82740	m	65	NO	YES	NO	Non-Hispanic Black	Born in 50 US states or Washington, DC	9-11th grade (Includes 12th grade with no diploma)	3	75.8	180.3	44.7	38.9	32.3	89.5		1			99999		yes	yes			no		no	no	no	no	no	no	no	1	1	0	37.47	39.27	0.79	4.25	5.42	0.7	8.03	11.5	1.13	25.19	22.35	0.55
121561	m	72	NO	YES	NO	Non-Hispanic White	Born in 50 US states or Washington, DC	College graduate or above	1.6	60.4	159.4	36.1	36	28.4	88.4		1			38		yes	yes			no		no	no	no	no	no	yes	no	1	1	0	29.7	33.86	0.66	3.19	4.87	0.62	6.93	11.11	1.1	19.58	17.88	0.34
118308	m	65	YES	NO	NO	Non-Hispanic Black	Born in 50 US states or Washington, DC	High school graduate/GED or equivalent	0.92	64.7	164.4	37.8	35.6	27.5	92.4	1			65			yes	yes			no		no	no	no	no	no	no	no	1	1	0	25.5	36.15	0.59	2.9	4.97	0.55	6.33	11.56	0.83	16.27	19.62	0.32
122803	m	60	NO	YES	NO	Non-Hispanic Black	Born in 50 US states or Washington, DC	High school graduate/GED or equivalent		79	181.7	43	40.5	32.6	93.8		1			11		yes	No	37		no		no	yes	no	no	no	no	no	1	1	0	46.02	42.86	0.84	4.97	5.95	0.83	11.36	13.62	1.27	29.69	23.3	0.56
123083	female	68	NO	YES	NO	Non-Hispanic White	Born in 50 US states or Washington, DC	College graduate or above	4.62	66.1	164.9	38.6	37.8	31.7	87		1			12		No				no		yes	yes	no	no	no	yes	no	1	1	0	31.82	35.73	0.69	3.26	4.75	0.67	7.96	11.96	1.08	20.6	19.01	0.48
75700	m	68	YES	NO	NO	Other Hispanic	Born in Mexico	Less than 9th grade	0.86	60.3	157.1	35.9	36.5	26.7	90.3	1			57			yes	yes			no		no	yes	no	no	no	no	no	1	1	0	28.19	31.24	0.78	3.5	4.51	0.61	5.82	9.54	1.1	18.87	17.19	0.51
119353	female	52	NO	YES	YES	Other Race - Including Multi-Racial	Born in Mexico	Less than 9th grade	4	63.6	160.9	38.2	33.6	27.5	90.7		1	1		47	51	No				no		no	no	no	no	no	no	no	2	1	0	25.25	32.46	0.57	2.95	5.2	0.52	5.39	10.37	1	16.91	16.89	0.49
123128	m	58	NO	YES	NO	Non-Hispanic Black	Born in 50 US states or Washington, DC	High school graduate/GED or equivalent	0.03	79.3	177.6	40.7	41.2	32.5	92.8		2			15		No				no		no	no	no	no	no	no	no	2	1	0	41.47	44.48	0.78	4.52	5.8	0.66	7.86	11.84	1.08	29.08	26.84	0.53
123891	female	70	NO	YES	NO	Other Hispanic	Born in Mexico	Less than 9th grade		57	149.5	35	35.5	29.9	93.3		1			5		yes	yes		2	no		no	yes	no	no	no	no	yes	1	1	0	17.57	31.86	0.54	2.17	4	0.44	4.34	9.95	0.62	11.06	17.91	0.25
83326	female	65	NO	YES	NO	Non-Hispanic White	Born in 50 US states or Washington, DC	Some college or AA degree	1.56	60.9	154	37.5	34.7	31	87.9		1			59		No				no		no	yes	no	no	no	no	no	1	1	0	23.84	31.03	0.61	2.9	4.75	0.57	5.7	10.05	0.94	15.24	16.22	0.67
75361	m	66	NO	YES	NO	Other Race - Including Multi-Racial	Born in 50 US states or Washington, DC	Some college or AA degree	2.05	72.4	167.5	39.6	36.8	32.4	87.9		1			11		yes	yes			no		no	yes	no	no	no	no	no	1	1	0	45.31	39.67	0.86	4.84	5.65	0.88	10.94	12.45	1.37	29.53	21.56	0.52
117816	m	67	NO	YES	NO	Non-Hispanic Black	Born in 50 US states or Washington, DC	9-11th grade (Includes 12th grade with no diploma)	0.99	78.2	173.9	42	41.5	28.5	100.1		1			64		yes	yes			no		no	yes	no	no	no	no	no	1	1	0	35.68	43.56	0.65	3.68	5.66	0.6	8.18	13.59	0.98	23.83	24.31	0.46
76391	female	80	NO	NO	YES	Non-Hispanic White	Born in 50 US states or Washington, DC	9-11th grade (Includes 12th grade with no diploma)	1.11	66.6	159.3	37.1	37.6	28.2	99.7			1			68	No				no		no	no	no	no	no	no	no	1	5
112386	m	63	NO	NO	YES	Non-Hispanic White	Born in 50 US states or Washington, DC	Some college or AA degree	5	84	177.2	39	39.3	33	98.7			1			38	yes	yes			no		no	yes	no	no	no	no	no	1	1	0	51.21	42.44	0.94	5.53	5.86	1.03	14.52	14.05	1.38	31.16	22.52	0.74
111625	m	80	NO	YES	NO	Other Race - Including Multi-Racial	Born in 50 US states or Washington, DC	9-11th grade (Includes 12th grade with no diploma)	2.37	81.7	174.3	40.5	41.3	32.5	104.8		1			15		yes	yes			no		no	no	no	no	no	no	no	1	5
118416	female	80	YES	YES	NO	Non-Hispanic White	Born in 50 US states or Washington, DC	Some college or AA degree	4.43	76.7	168.7	38.3	39.4	30	96.4	1	1		9	9		No				no		no	no	no	no	no	no	no	2	1	0	29.84	41.49	0.62	3.31	5.31	0.49	6.74	13.65	0.88	19.78	22.53	0.43
75012	m	60	NO	YES	NO	Non-Hispanic White	Born in 50 US states or Washington, DC	College graduate or above	5	84.8	176.3	41	41	32.5	104.5		2			20		No				no		no	yes	no	no	no	no	no	2	1	0	37.71	41.94	0.78	4.15	5.33	0.68	9.83	14.54	1.08	23.73	22.07	0.52
113998	female	53	NO	YES	NO	Non-Hispanic White	Born in 50 US states or Washington, DC	Some college or AA degree	5	72.5	162.1	33.4	33.9	33.5	98.3		2			13		yes	yes			no		no	no	no	no	no	no	no	2	1	0	25.93	29.49	0.73	3.43	4.74	0.68	6.48	9.52	1.05	16.02	15.23	0.5
82441	female	80	YES	NO	NO	Non-Hispanic White	Born in 50 US states or Washington, DC	Some college or AA degree	5	79.3	169.5	37.9	37.5	29.8	98	2			71			yes	yes			no		no	no	no	no	no	no	no	2	5
75922	female	65	NO	YES	NO	Non-Hispanic White	Born in 50 US states or Washington, DC	Some college or AA degree	4.77	76.7	166.5	37	38	31.2	100.6		2			53		No				no		no	no	no	no	no	no	no	2	1	0	25.41	34.66	0.61	3.12	5.16	0.51	5.51	10.81	0.9	16.78	18.7	0.48
76424	m	60	NO	YES	NO	Non-Hispanic White	Born in 50 US states or Washington, DC	College graduate or above	4.13	86.3	176.5	43	43.3	34.6	99.3		1			33		No				no		no	no	no	no	no	no	no	1	1	0	39.26	40.29	0.78	4.24	5.41	0.74	9.39	12.61	1.15	25.63	22.26	0.58
124332	m	70	NO	YES	NO	Non-Hispanic White	Born in 50 US states or Washington, DC	College graduate or above	5	85.5	175	39.6	38.8	33.8	106.7		1			10		yes	yes			no		no	yes	no	no	no	no	no	1	1	0	42.36	45.55	0.7	4.33	6.18	0.76	10.71	14.18	1.08	27.31	25.19	0.47
121929	female	64	NO	YES	NO	Other Race - Including Multi-Racial	Born in 50 US states or Washington, DC	Some college or AA degree	1.74	81.6	170.8	39.2	36.6	28.4	106.3		1			60		No				yes	15	no	no	no	no	no	no	no	1	1	0	30.07	40.31	0.65	3.43	5.29	0.58	7.35	12.66	0.86	19.28	22.35	0.49
113542	m	52	NO	NO	YES	Other Hispanic	Born in Mexico	College graduate or above	0.29	68.9	156.7	38.3	33	32.8	99.7			1			50	No				no		no	no	no	no	no	no	no	1	1	0	24.39	31.77	0.6	3.07	5.15	0.58	5.86	10.11	0.94	15.45	16.51	0.45
117050	m	80	NO	NO	YES	Other Race - Including Multi-Racial	Born in 50 US states or Washington, DC	High school graduate/GED or equivalent	1.48	81.6	170	39	40	27.5	105.5			1			14	No			yes	no		no	no	no	no	no	yes	yes	1	5
123360	female	71	NO	YES	NO	Non-Hispanic White	Born in 50 US states or Washington, DC	High school graduate/GED or equivalent	4.62	74.6	162.3	37.5	37.7	33	98.5		1			53		yes	yes			no		no	no	no	no	no	no	no	1	1	0	19.88	36.05	0.4	2.19	5.46	0.36	4.12	11.4	0.71	13.56	19.2	0.41
120610	m	57	NO	NO	YES	Non-Hispanic White	Born in 50 US states or Washington, DC	Some college or AA degree	4.05	85	173.1	37.7	38.1	36.4	100.9			1			50	yes	yes			no		no	no	no	no	no	no	no	1	1	0	44.68	42.75	0.8	4.56	5.72	0.79	12.72	16.06	1.31	27.4	20.97	0.5
77841	m	56	YES	NO	NO	Mexican American	Born in Mexico	Some college or AA degree	1.27	89.3	177.4	42	42.6	35.3	102	1			31			yes	yes			no		no	no	no	no	no	no	no	1	1	0	52.52	41.86	1.04	6.06	5.86	1.02	12.22	11.99	1.43	34.23	24.02	0.93
123821	m	60	NO	YES	NO	Mexican American	Born in 50 US states or Washington, DC	9-11th grade (Includes 12th grade with no diploma)	0.05	84.2	171.4	41	39.1	31.8	107		2			7		yes	yes			no		no	yes	no	no	no	no	no	2	1	0	38.92	40.16	0.78	4.01	5.15	0.74	9.52	12.96	1.15	25.4	22.06	0.5
75754	m	55	NO	YES	NO	Non-Hispanic White	Born in 50 US states or Washington, DC	Some college or AA degree	0.61	81.7	168.8	39	34.5	32	104.6		1			12		yes	yes			no		yes	no	no	no	no	yes	no	1	1	0	33.42	38.51	0.68	3.83	5.61	0.66	8.24	12.46	1.05	21.35	20.43	0.43
120594	m	61	NO	YES	NO	Non-Hispanic Black	Born in 50 US states or Washington, DC	Less than 9th grade		97.9	184.2	43	42.5	37	103.5		1			40		No				no		no	no	no	no	no	no	no	1	1	0	59.59	47.68	1.1	6.1	5.54	0.95	13.45	14.13	1.43	40.04	28	1.07
120817	m	59	NO	YES	NO	Other Hispanic	Born in Mexico	College graduate or above	0.17	92.8	178.8	39.6	41	37.8	96.6		1			48		yes	No	20		no		no	no	no	no	no	no	no	1	1	0	35.38	37.43	0.72	4.12	5.7	0.78	8.83	11.4	1.1	22.43	20.33	0.41
115215	female	72	NO	YES	NO	Non-Hispanic Black	Born in 50 US states or Washington, DC	High school graduate/GED or equivalent	1.78	76.2	160.2	42.2	40.7	30.2	100		1			45		No			2	no		yes	no	no	no	no	yes	yes	1	1	0	23.49	31.93	0.66	3.11	4.73	0.54	5.57	10.3	0.88	14.81	16.91	0.41
74383	m	64	NO	NO	YES	Other Hispanic	Born in 50 US states or Washington, DC	Some college or AA degree	4.19	81.4	165.5	33.9	38.2	33.5	106.5			1			60	No				no		no	no	no	no	no	no	no	1	1	0	30.53	33.65	0.87	4.11	4.73	0.64	7.77	12.16	1.11	18.65	16.75	0.63
77644	m	60	NO	YES	NO	Non-Hispanic White	Born in 50 US states or Washington, DC	Some college or AA degree	5	98.8	181.7	43.8	40.5	36	110.1		1			16		No				no		yes	yes	no	no	no	yes	no	1	1	0	47.93	47.5	0.82	4.91	5.99	0.78	12.74	16.37	1.21	30.29	25.14	0.59
73790	m	59	NO	NO	YES	Non-Hispanic White	Born in 50 US states or Washington, DC	College graduate or above	3.08	100.7	182.7	40.6	39.2	33.9	118.5			2			99999	yes	yes			no		no	no	no	no	no	no	no	2	1	0	39.03	43.87	0.57	3.31	5.77	0.65	10.88	16.75	1.16	24.84	21.35	0.34
80066	female	60	NO	YES	NO	Non-Hispanic White	Born in 50 US states or Washington, DC	College graduate or above	5	88.1	170.8	42.5	39.8	33.4	101.1		1			40		yes	No	30	yes	no		yes	no	no	no	no	yes	yes	1	1	0	25.26	34.49	0.67	3.46	5.14	0.56	6.14	11.01	0.85	15.66	18.34	0.6
78444	female	52	NO	YES	NO	Non-Hispanic White	Born in 50 US states or Washington, DC	Some college or AA degree	1.74	74.2	156.7	33	36	33.7	101		2			18		yes	yes			yes	12	no	no	no	no	no	yes	no	2	1	0	23.05	31.16	0.57	2.68	4.69	0.53	5.84	11.05	0.94	14.53	15.42	0.43
121840	female	64	NO	NO	YES	Other Race - Including Multi-Racial	Born in 50 US states or Washington, DC	Some college or AA degree	0.74	83.6	166.4	42.9	40	36.8				1			38	No				no		yes	no	no	no	no	no	no	1	5
118620	female	77	NO	YES	NO	Other Hispanic	Born in 50 US states or Washington, DC	9-11th grade (Includes 12th grade with no diploma)	4	75.6	158	38.5	38	32.3	105.4		1			13		No				no		yes	no	no	no	no	yes	no	1	1	0	31.12	34.97	0.86	3.88	4.52	0.68	7.64	11.24	1.02	19.6	19.21	0.6
80014	m	80	NO	YES	NO	Non-Hispanic White	Born in 50 US states or Washington, DC	College graduate or above	5	107.1	187.6						1			77		No				no		no	yes	no	no	no	no	no	1	5
118298	m	67	NO	YES	NO	Non-Hispanic White	Born in 50 US states or Washington, DC	College graduate or above	5	98.5	178.4	41	41.5	38	111.1		1			13		No				no		no	yes	no	no	no	no	no	1	5
111422	m	71	NO	YES	NO	Non-Hispanic White	Born in 50 US states or Washington, DC	High school graduate/GED or equivalent	1.44	97.4	176.6	39.9	42.3	32.8	121.9		1			25		No				no		no	no	no	no	no	no	no	1	1	0	55.58	47.89	0.87	5.49	6.32	0.91	12.45	13.72	1.35	37.65	27.85	0.59
82829	m	63	NO	YES	NO	Non-Hispanic White	Born in 50 US states or Washington, DC	9-11th grade (Includes 12th grade with no diploma)	1.35	110.5	187.8	43	47	38	119.2		1			17		yes	yes			no		no	yes	no	no	no	no	no	1	1	0	37.73	48.87	0.58	3.65	6.26	0.56	10.77	19.21	1	23.32	23.41	0.33
78274	female	77	NO	YES	NO	Non-Hispanic White	Born in 50 US states or Washington, DC	High school graduate/GED or equivalent	2.03	84.4	163.4	35.5	37	36	110.3		1			30		No				no		no	yes	no	no	no	no	no	1	1	0	33.74	41.66	0.71	4.12	5.79	0.71	9.43	13.37	0.9	20.18	22.5	0.59
75607	m	64	NO	YES	NO	Non-Hispanic White	Born in 50 US states or Washington, DC	College graduate or above	2.06	100.5	175.3	39.3	38.3	34.4	116.9		1			24		No				no		no	no	no	no	no	yes	no	1	1	0	32.33	39.48	0.65	3.8	5.88	0.6	7.4	12.26	0.99	21.14	21.34	0.31
82316	m	73	NO	YES	NO	Mexican American	Born in 50 US states or Washington, DC	Some college or AA degree		107.7	180.1	42.1	38.2	40	117.2		1			72		No				no		no	no	no	no	no	no	no	1	1	0	48.46	42.71	0.99	5.37	5.42	0.8	9.54	12.01	1.33	33.54	25.28	0.75
74704	female	54	NO	YES	NO	Non-Hispanic White	Born in 50 US states or Washington, DC	High school graduate/GED or equivalent	0.97	89.5	163.8	36.2	38	34.8	96.5		1			6		yes	yes			yes	2	yes	yes	no	no	no	yes	no	1	1	0	31.15	30.25	0.89	4.65	5.22	0.79	7.76	9.81	1.23	18.75	15.21	0.82
117822	m	53	NO	NO	YES	Mexican American	Born in 50 US states or Washington, DC	Some college or AA degree	0.99	103.1	175.1	41.2	40.1	37.8	114			2			35	No				no		no	no	no	no	no	no	no	2	1	0	45.8	47.92	0.76	4.06	5.33	0.68	11.46	16.82	1.18	30.27	25.77	0.56
75057	female	55	NO	YES	NO	Other Hispanic	Born in Mexico	Some college or AA degree	2.63	77.7	151.7	33.5	33.3	34.5	108.7		1			35		yes	yes		yes	no		yes	yes	no	no	no	yes	yes	1	2	6
81573	female	64	NO	YES	NO	Non-Hispanic Black	Born in Mexico	Less than 9th grade	0.21	96.3	167.7		41.8	39.3	114.8		2			13		No				no		no	yes	no	no	no	no	no	2	5
76580	female	71	NO	YES	NO	Non-Hispanic Black	Born in 50 US states or Washington, DC	College graduate or above	2.39	92.8	160.6	34.9	38.7	35.8	111.2		1			9		yes	yes			no		no	no	no	no	no	no	no	1	2	6
112520	m	55	NO	YES	NO	Non-Hispanic White	Born in 50 US states or Washington, DC	Some college or AA degree		118.2	181.2	43.1	42	38.5	129.7		1			5		No				no		yes	no	no	no	no	yes	no	1	1	0	49.61	42.52	0.97	6.02	6.2	0.82	10.81	13.22	1.42	32.79	23.1	0.77
114739	female	61	NO	YES	NO	Non-Hispanic White	Born in 50 US states or Washington, DC	High school graduate/GED or equivalent	1.45	105.1	170.3	37.4	39.2	38.7	117.5		1			23		No				no		no	yes	no	no	no	no	no	1	1	0	37.09	35.1	0.81	4.08	5.03	0.79	8.78	11.17	1.28	24.22	18.9	0.5
83124	m	64	NO	NO	YES	Non-Hispanic White	Born in 50 US states or Washington, DC	Some college or AA degree	0.97	113.8	176.7	37.2	37.8	41.1	119.8			1			38	yes	yes			no		no	no	no	no	no	no	no	1	1	0	53.81	48.01	0.96	5.66	5.9	0.87	11.99	13.85	1.28	36.17	28.26	0.81
80241	female	61	YES	NO	NO	Other Hispanic	Born in Mexico	Less than 9th grade	0.56	86	153.2	32.5	37.5	35.2	114.9	1			40			No				no		no	no	no	no	no	no	no	1	1	0	29.4	32.59	0.7	3.17	4.5	0.56	5.48	9.85	1.14	20.75	18.25	0.43
76147	m	54	YES	NO	NO	Non-Hispanic White	Born in 50 US states or Washington, DC	9-11th grade (Includes 12th grade with no diploma)		134.7	189	44.2	43.5	39.7	130.4	1			17			yes	No	26		no		no	yes	no	no	no	no	no	1	1	0	53.71	49.42	0.95	5.48	5.78	0.8	12.59	15.77	1.28	35.65	27.87	0.8
113116	m	68	NO	YES	NO	Non-Hispanic Black	Born in 50 US states or Washington, DC	College graduate or above	2.43	120.9	178.7	39.1	41.5	38.4	125.6		1			20		No				no		no	yes	no	no	no	no	no	1	1	0	70.99	45.8	1.35	7.49	5.54	1.22	18.86	15.52	1.81	44.64	24.73	1.12
111674	m	61	NO	YES	NO	Non-Hispanic White	Born in 50 US states or Washington, DC	College graduate or above		124.5	176.8	39	39.6	42.8	127.7		1			10		No				no		no	no	no	no	no	no	no	1	2	6
119254	female	51	NO	YES	NO	Non-Hispanic Black	Born in 50 US states or Washington, DC	High school graduate/GED or equivalent		106.2	162.8	35.5	36.5	36.4	129.4		2			26		yes	yes			no		no	yes	no	no	no	no	no	2	5
75781	m	65	NO	YES	NO	Non-Hispanic White	Born in 50 US states or Washington, DC	College graduate or above	5	119.8	172.2	38.6	39.3	39.8	132.3		1			14		No				no		no	yes	no	no	no	no	no	1	5
78031	female	64	NO	YES	NO	Non-Hispanic Black	Born in 50 US states or Washington, DC	High school graduate/GED or equivalent	5	103	159.2	36.5	39	39.9	132.4		1			45		yes	yes			no		no	no	no	no	no	no	no	1	1	0	30.95	32.9	0.77	3.8	4.93	0.75	7.72	10.34	1.1	19.44	17.63	0.54
122931	female	68	NO	YES	NO	Non-Hispanic White	Born in 50 US states or Washington, DC	Some college or AA degree	5	102.7	157.4	38.5	40.8	37.8	128.1		1			20		No				no		no	no	no	no	no	no	no	1	1	0	28.26	33.1	0.72	3.78	5.22	0.7	8.53	12.11	1.01	15.95	15.76	0.43
110986	female	68	NO	YES	NO	Non-Hispanic White	Born in 50 US states or Washington, DC	Some college or AA degree	5	116.9	165.2	36	36	40.3	132.4		2			10		yes	yes		yes	yes	1	yes	yes	no	no	no	yes	yes	2	1	0	42.99	55.53	0.14	0.16	1.11	0.86	33.78	39.46	0.61	9.06	14.95	0
124426	female	80	NO	YES	NO	Non-Hispanic White	Born in 50 US states or Washington, DC	College graduate or above		119.6	163	38.2	37.5	43.5	132.5		1			25		yes	yes			no		no	no	no	no	no	no	no	1	1	0	34.79	36.78	0.76	4.42	5.83	0.73	8.66	11.86	1.14	21.7	19.1	0.43
82953	m	68	NO	YES	NO	Non-Hispanic White	Born in 50 US states or Washington, DC	College graduate or above	5	46.5	162.2	39.7	38	24.5	80.2		1			29		No				yes	1	no	no	no	no	no	no	no	1	5
112970	m	53	NO	YES	NO	Other Race - Including Multi-Racial	Born in 50 US states or Washington, DC	High school graduate/GED or equivalent	0.25	58.3	177.2	40.8	37.5	25.7	76.1		1			5		No				no		no	no	no	no	no	no	no	1	1	0	35.38	48.75	0.66	3.68	5.57	0.51	8.2	16.18	0.87	23.5	27	0.4
79469	m	80	NO	NO	YES	Non-Hispanic White	Born in 50 US states or Washington, DC	College graduate or above	5	57.3	170.4	38.5	36.5	23.5	81			1			47	yes	yes			no		no	yes	no	no	no	no	no	1	1	0	30.65	40.72	0.61	3.39	5.53	0.52	8.63	16.71	1.01	18.63	18.48	0.32
121475	female	55	NO	NO	YES	Other Race - Including Multi-Racial	Born in 50 US states or Washington, DC	High school graduate/GED or equivalent	1.17	57	169.8	41.2	38	26	78.6			3			27	yes	No	49	yes	yes	5	yes	no	no	no	no	yes	yes	3	1	0	23.32	36.91	0.54	2.87	5.33	0.51	5.84	11.43	0.73	14.61	20.15	0.35
74318	female	52	NO	YES	NO	Non-Hispanic White	Born in 50 US states or Washington, DC	Some college or AA degree	3.2	50.6	159.9	35	31.9	24.8	68.7		1			19		No				no		no	no	no	no	no	no	no	1	1	0	27.35	33.43	0.67	3.57	5.31	0.66	7.67	11.71	0.98	16.11	16.41	0.56
82906	m	72	NO	YES	NO	Non-Hispanic White	Born in 50 US states or Washington, DC	Less than 9th grade	1.74	56.6	169.2	36.9	37	25.9	80.9		1			56		No				yes	2	no	no	no	no	no	no	no	1	1	0	33.86	40.44	0.6	3.15	5.22	0.67	10.42	15.49	1.03	20.28	19.72	0.35
124737	m	66	NO	YES	NO	Non-Hispanic Black	Born in 50 US states or Washington, DC	High school graduate/GED or equivalent	0.2	69.3	181.2	44.1	41.2	28.5	87.9		1			20		No			9	no		no	yes	no	no	no	no	yes	1	1	0	49.02	48.71	0.93	5.04	5.4	0.77	10.94	14.13	1.13	33.04	29.19	0.81
75523	m	58	YES	NO	NO	Non-Hispanic White	Born in 50 US states or Washington, DC	9-11th grade (Includes 12th grade with no diploma)	0.52	64.7	175.3	41	41.1	27.6	87	1			43			yes	yes			no		no	no	no	no	no	no	no	1	1	0	27.71	41.93	0.54	3.08	5.74	0.56	7.25	13.01	0.75	17.38	23.17	0.51
117374	female	57	NO	YES	NO	Non-Hispanic Black	Born in 50 US states or Washington, DC	High school graduate/GED or equivalent		47.6	149.8	39.6	33	22.6	76		1			56		No				no		no	yes	no	no	no	no	no	1	1	0	17.54	28.69	0.46	2.14	4.68	0.44	4.47	10.08	0.79	10.94	13.93	0.34
120124	m	57	NO	YES	NO	Non-Hispanic White	Born in 50 US states or Washington, DC	High school graduate/GED or equivalent	1.4	61.2	169.1	40.8	35	28.4	87.9		2			17		No				no		no	no	no	no	no	no	no	2	1	0	32.34	35.71	0.8	4.14	5.19	0.67	7.44	11.09	1.07	20.75	19.43	0.57
79208	female	52	NO	NO	YES	Non-Hispanic White	Born in 50 US states or Washington, DC	High school graduate/GED or equivalent	5	62.6	168.2	37.8	36	23.4	80.9			2			40	No				no		yes	no	no	no	no	no	no	2	1	0	31.9	36.04	0.75	3.89	5.18	0.72	8.92	12.36	1.03	19.09	18.5	0.69
79949	m	72	YES	NO	NO	Other Race - Including Multi-Racial	Born in Mexico	College graduate or above	3.48	65.2	171.6	36.6	35.5	27.5	91	1			48			No				no		no	no	no	no	no	no	no	1	1	0	37.15	41.06	0.71	3.74	5.24	0.69	8.07	11.7	1.05	25.35	24.12	0.47
120542	m	59	NO	YES	NO	Non-Hispanic White	Born in 50 US states or Washington, DC	College graduate or above	5	77.2	185.6	46.6	39.3	31.1	84.8		1			18		No				no		yes	no	no	no	no	yes	no	1	1	0	43.28	44.97	0.76	4.9	6.44	0.75	10.02	13.38	1.13	28.36	25.16	0.6
115126	m	59	NO	NO	YES	Non-Hispanic White	Born in 50 US states or Washington, DC	Some college or AA degree	2.65	77.7	185	42.2	42.4	30.7	93.3			1			35	yes	No	27		no		no	no	no	no	no	no	no	1	1	0	39.33	43.92	0.84	4.89	5.86	0.62	9.51	15.3	1.1	24.93	22.77	0.67
116118	female	56	NO	NO	YES	Non-Hispanic White	Born in 50 US states or Washington, DC	Some college or AA degree	5	64.5	165.4	37	36.6	29.5	89.9			1			53	No				no		no	no	no	no	no	no	no	1	1	0	25.32	33.7	0.63	3.05	4.84	0.55	6.68	12.05	0.93	15.59	16.82	0.59
113846	female	58	NO	NO	YES	Non-Hispanic White	Born in 50 US states or Washington, DC	College graduate or above	5	71.4	171.9	40.2	36.2	30.2	82.7			1			99999	No				no		no	no	no	no	no	no	no	1	1	0	43.17	41.15	0.87	4.9	5.65	0.83	11.12	13.34	1.23	27.14	22.17	0.66
76831	female	80	NO	YES	NO	Non-Hispanic White	Born in 50 US states or Washington, DC	Less than 9th grade	1.93	54.6	149.6	32	33	33.4	83.3		1			99999		yes	yes			no		no	no	no	no	no	no	no	1	1	0	18.68	33.28	0.45	2	4.44	0.43	5.12	11.96	0.69	11.57	16.88	0.27
116952	female	60	NO	NO	YES	Non-Hispanic White	Born in 50 US states or Washington, DC	Some college or AA degree	1.11	71.5	170.8	39.5	39.4	29.8	100.5			2			30	yes	No	29	2	no		no	no	no	no	no	no	yes	2	1	0	25.74	34.88	0.69	3.43	4.99	0.5	5.31	10.6	0.88	17	19.29	0.52
110723	m	73	NO	YES	NO	Other Race - Including Multi-Racial	Born in 50 US states or Washington, DC	College graduate or above	3.95	67.9	166.4	40.4	37.2	30.6	93.6		2			12		No			2	yes	2	no	no	no	no	no	no	yes	2	1	0	37.37	40.74	0.78	4.13	5.34	0.65	8.5	13.13	1.11	24.73	22.27	0.43
117108	m	69	NO	YES	NO	Other Race - Including Multi-Racial	Born in Mexico	Some college or AA degree	0.88	66.1	163.9	38.2	38.5	30.7	92.1		1			23		No				no		no	no	no	no	no	no	no	1	1	0	32.97	37.81	0.75	3.51	4.66	0.65	7.1	10.88	1	22.36	22.27	0.54
77861	female	68	NO	YES	NO	Other Race - Including Multi-Racial	Born in Mexico	Less than 9th grade	0.86	61.9	158.2	32.2	35.2	27.3	98.9		1			55		yes	9			no		no	no	no	no	no	no	no	1	5
73638	female	63	YES	YES	NO	Other Race - Including Multi-Racial	Born in 50 US states or Washington, DC	Some college or AA degree	2.18	60.9	156.6	30.8	32	27.7	98	2	1		99999	35		yes	No	45		yes	1	no	yes	no	no	no	no	no	3	1	0	34.13	34.09	0.96	4.84	5.06	0.72	8.63	12.08	1.22	20.66	16.95	0.89
119825	female	51	NO	YES	NO	Non-Hispanic White	Born in 50 US states or Washington, DC	High school graduate/GED or equivalent		74.6	172.2	38.5	37.6	30.5	99.7		1			34		yes	No	43		no		no	no	no	no	no	no	no	1	1	0	29.79	36.14	0.71	3.71	5.24	0.6	7.2	12.03	1	18.88	18.87	0.53
118515	m	76	NO	YES	NO	Other Race - Including Multi-Racial	Born in 50 US states or Washington, DC	9-11th grade (Includes 12th grade with no diploma)	0.89	77.1	173.9	38.7	40	33.2	98.6		1			48		yes	yes			no		no	no	no	no	no	no	no	1	1	0	54.94	42.46	1.14	6.56	5.74	1	15.14	15.22	1.55	33.23	21.5	1.07
82898	m	66	NO	YES	NO	Mexican American	Born in Mexico	Less than 9th grade	0.7	65.3	159	33.3	35.9	30.8	97.2		2			48		No				no		no	no	no	no	no	no	no	2	1	0	36.02	41.51	0.7	3.79	5.44	0.68	9.03	13.31	1.02	23.21	22.76	0.65
123853	m	67	NO	YES	NO	Non-Hispanic Black	Born in 50 US states or Washington, DC	High school graduate/GED or equivalent		76.4	171.6	37	39	32.8	88		1			6		No				no		yes	yes	no	no	no	yes	no	1	1	0	37.03	42.12	0.72	3.96	5.53	0.63	8.04	12.77	1.05	25.03	23.82	0.44
78838	m	78	NO	YES	NO	Non-Hispanic White	Born in 50 US states or Washington, DC	College graduate or above	1.77	82.1	178.1	40.6	43	29.3	104.5		2			23		No				no		yes	yes	no	no	no	yes	no	2	5
77398	m	62	NO	NO	YES	Other Hispanic	Born in Mexico	Less than 9th grade	1.36	71.9	166.7	38.2	36.1	31.3	92.1			1			21	No				no		no	no	no	no	no	no	no	1	1	0	40.54	44.78	0.81	3.63	4.51	0.63	8.81	14.09	1.07	28.1	26.18	0.84
77385	m	52	NO	YES	NO	Non-Hispanic White	Born in 50 US states or Washington, DC	High school graduate/GED or equivalent	0	78.8	172.8	42	40	35	93.1		1			6		yes	yes			no		no	yes	no	no	no	yes	no	1	1	0	47.77	46.37	0.85	4.9	5.77	0.8	10.21	12.77	1.17	32.65	27.83	0.6
122511	m	60	NO	NO	YES	Non-Hispanic White	Born in 50 US states or Washington, DC	Some college or AA degree		95.5	189.2	47	42	32.6	101.2			2			45	yes	yes			no		no	no	no	no	no	no	no	2	1	0	45.31	50.4	0.77	5.09	6.59	0.67	10.93	16.31	1.07	29.29	27.49	0.44
80122	female	56	YES	NO	NO	Non-Hispanic White	Born in 50 US states or Washington, DC	College graduate or above	1	65.9	156.1	33.5	32.5	29.6	86.5	1			44			yes	yes		2	yes	1	yes	yes	no	no	no	yes	yes	1	1	0	27.6	30.33	0.79	3.63	4.63	0.67	6.79	10.08	1.1	17.18	15.62	0.57
111579	m	80	NO	NO	YES	Other Race - Including Multi-Racial	Born in 50 US states or Washington, DC	Some college or AA degree	3.54	77.5	168.9	40.4	36.8	30.6	105.3			1			54	No				no		no	yes	no	no	no	no	no	1	1	0	33.04	42.47	0.61	3.38	5.54	0.64	8.45	13.22	0.9	21.21	23.71	0.41
122945	female	63	NO	YES	NO	Non-Hispanic White	Born in 50 US states or Washington, DC	College graduate or above	2.74	73.2	163.8	40.3	36.4	31.8	100.2		1			39		No				yes	5	no	no	no	no	no	no	no	1	1	0	24.54	34.63	0.63	2.81	4.49	0.56	5.8	10.43	0.81	15.93	19.7	0.37
83424	female	57	NO	YES	NO	Non-Hispanic Black	Born in 50 US states or Washington, DC	Some college or AA degree	2	86	176.6	39.6	40.3	34.9	102.7		1			37		yes	No	40		no		no	no	no	no	no	no	no	1	1	0	31.52	36.47	0.79	3.77	4.79	0.64	7.2	11.24	1.01	20.55	20.45	0.6
118330	m	58	NO	YES	NO	Other Race - Including Multi-Racial	Born in 50 US states or Washington, DC	Some college or AA degree	3.65	88	177.2	41.7	40	34	102.8		1			16		yes	No	27		no		no	yes	no	no	no	no	no	1	1	0	40.89	38.6	0.85	3.98	4.68	0.75	7.85	10.52	1.24	29.07	23.41	0.63
120652	female	60	NO	NO	YES	Non-Hispanic Black	Born in 50 US states or Washington, DC	Some college or AA degree	0.59	75.9	164.4	39.2	39	33.1	101.3			1			41	No				no		yes	yes	no	no	no	no	no	1	1	0	34.62	33.86	0.9	4.32	4.8	0.72	7.67	10.6	1.23	22.63	18.46	0.75
114353	m	59	NO	YES	NO	Non-Hispanic White	Born in 50 US states or Washington, DC	College graduate or above	5	82.8	171.1	39.8	40	32.8	100.8		2			10		yes	yes			no		no	no	no	no	no	no	no	2	1	0	37.76	41.18	0.71	4.01	5.66	0.7	10.11	14.36	1.12	23.65	21.16	0.48
120593	m	68	NO	YES	NO	Non-Hispanic Black	Born in 50 US states or Washington, DC	Some college or AA degree	3.52	87.9	175.9	41.4	38.9	33.1	110.5		1			14		No				no		no	yes	no	no	no	no	no	1	1	0	40.5	46.4	0.64	3.79	5.92	0.59	8.46	14.28	1.08	28.26	26.2	0.37
116730	m	64	NO	NO	YES	Non-Hispanic White	Born in 50 US states or Washington, DC	High school graduate/GED or equivalent	1.49	75.8	163.1	43.3	37.8	33.5	111			2			17	No			9	yes	1	no	yes	no	no	no	no	yes	2	1	0	25.33	36.05	0.54	2.99	5.56	0.5	6.69	13.49	0.92	15.65	17	0.24
74872	m	50	NO	YES	NO	Mexican American	Born in 50 US states or Washington, DC	Some college or AA degree	5	93.3	180.6	43.4	39.6	33.1	104.6		1			49		No				no		yes	no	no	no	no	yes	no	1	1	0	47.29	45.65	0.89	5.08	5.71	0.73	10.94	15.1	1.26	31.27	24.85	0.68
76745	m	70	NO	YES	NO	Other Hispanic	Born in Mexico	Less than 9th grade	0.69	78.1	165.3	39.6	38	32	110.6		1			20		No				no		no	no	no	no	no	no	no	1	5
114090	female	56	NO	YES	NO	Non-Hispanic White	Born in 50 US states or Washington, DC	Some college or AA degree	5	74.9	161	38.1	36.1	33	96.2		1			12		No			yes	yes	12	yes	no	no	no	no	yes	yes	1	1	0	23.44	29.43	0.68	3.07	4.49	0.59	5.39	9.22	0.95	14.98	15.72	0.41
118033	female	61	NO	YES	NO	Other Race - Including Multi-Racial	Born in Mexico	College graduate or above	2.44	71	156.5	37.8	37.4	32.5	101.7		1			48		No				no		no	no	no	no	no	no	no	1	1	0	27.49	30.92	0.68	3.15	4.63	0.67	7.09	10.55	1.1	17.25	15.74	0.53
119918	female	68	NO	YES	NO	Non-Hispanic Black	Born in 50 US states or Washington, DC	9-11th grade (Includes 12th grade with no diploma)		82.6	167.2	35	38	32.6	116		1			65		yes	yes		2	yes	1	no	no	no	no	no	yes	yes	1	2	6
112910	female	53	NO	YES	NO	Other Hispanic	Born in Mexico	High school graduate/GED or equivalent	0.99	77.7	162.1	35.1	38.5	33.7	92.7		1			51		No				no		no	no	no	no	no	no	no	1	1	0	18.33	28.83	0.61	2.96	4.83	0.46	3.91	8.6	0.74	11.46	15.4	0.42
77910	m	58	NO	YES	NO	Non-Hispanic White	Born in 50 US states or Washington, DC	College graduate or above	1.11	84.8	168.3	38.7	39.9	31.7	110.2		1			14		yes	yes			no		no	yes	no	no	no	no	no	1	1	0	41.5	41.98	0.73	4.33	5.91	0.71	9.23	13.04	1.21	27.94	23.02	0.55
118226	female	59	NO	YES	NO	Non-Hispanic White	Born in 50 US states or Washington, DC	Some college or AA degree	3.39	84.6	167.6	41.2	38	32.7	97.4		3			8		yes	No	45		no		no	no	no	no	no	no	no	2	1	0	32.58	35.44	0.67	3.37	5	0.72	7.85	10.91	1.1	21.37	19.52	0.49
78508	m	51	NO	YES	NO	Non-Hispanic White	Born in 50 US states or Washington, DC	9-11th grade (Includes 12th grade with no diploma)	3.05	93.7	176.3	42.6	41.5	34.4	118.4		1			19		No				no		no	no	no	no	no	no	no	1	1	0	39.18	42.08	0.71	4.43	6.27	0.67	8.8	13.07	1.14	25.95	22.74	0.49
118478	m	63	NO	YES	YES	Mexican American	Born in Mexico	Less than 9th grade		78.7	161.6						2	1		43	43	yes	yes			no		no	no	no	no	no	no	no	3	5
121291	m	65	NO	YES	NO	Non-Hispanic White	Born in 50 US states or Washington, DC	Some college or AA degree	3.69	89.7	171.7	40.5	39.6	36.1	103.6		1			20		No				no		no	yes	no	no	no	no	no	1	1	0	48.78	42.35	0.9	5.18	5.78	0.85	12.29	14.51	1.42	31.31	22.06	0.64
117965	m	51	NO	NO	YES	Non-Hispanic White	Born in 50 US states or Washington, DC	Less than 9th grade	2.33	102.8	182.9	42.2	41.8	35.7	111.5			1			33	yes	yes			no		no	yes	no	no	no	no	no	1	5
124501	m	63	NO	YES	NO	Other Hispanic	Born in 50 US states or Washington, DC	College graduate or above	5	86.3	166.5	38.7	39.6	35.8	106.8		1			35		No				no		no	no	no	no	no	no	no	1	1	0	44.36	38.65	0.97	5.02	5.19	0.8	10.3	12.91	1.41	29.03	20.55	0.75
123584	m	67	YES	YES	YES	Non-Hispanic Black	Born in 50 US states or Washington, DC	Some college or AA degree	3.62	96.8	176.1	42	39	35.3	106.9	1	1	1	27	27	27	yes	yes			no		no	no	no	no	no	no	no	3	1	0	42.13	40.56	0.74	4.63	6.25	0.77	10.23	13.3	1.3	27.27	21.02	0.43
73864	female	62	NO	YES	NO	Non-Hispanic White	Born in 50 US states or Washington, DC	Some college or AA degree	1.21	78.7	158		32.3	34.5	99		1			25		No				no		yes	no	no	no	no	yes	no	1	1	0	29.64	30.01	0.77	3.39	4.38	0.73	6.29	8.63	1.18	19.97	16.99	0.68
75068	m	72	NO	YES	NO	Other Race - Including Multi-Racial	Born in 50 US states or Washington, DC	Some college or AA degree	1.46	100.4	178.5	40	40.5	36	115.2		1			16		yes	No	30		no		no	yes	no	no	no	no	no	1	1	0	45.64	49.69	0.69	4.64	6.73	0.67	10.31	15.42	1.12	30.69	27.54	0.53
112300	m	64	NO	YES	NO	Non-Hispanic White	Born in 50 US states or Washington, DC	Some college or AA degree	5	95.8	174.2	41	39	36.5	116		1			60		No				no		no	yes	no	no	no	no	no	1	1	0	44.14	44.49	0.76	4.37	5.72	0.73	10.52	14.46	1.2	29.25	24.31	0.52
114845	female	65	NO	NO	YES	Non-Hispanic White	Born in 50 US states or Washington, DC	Some college or AA degree	2.91	71	149.3	33.1	34	33.3	102.1			1			99999	No				no		no	no	no	no	no	no	no	1	1	0	25.01	29.86	0.63	2.71	4.33	0.63	4.81	7.63	0.98	17.49	17.9	0.5
113674	m	80	NO	YES	NO	Non-Hispanic White	Born in 50 US states or Washington, DC	College graduate or above	5	91.6	168.3	38	40.2	34.5	111.7		1			50		No				no		no	no	no	no	no	no	no	1	5
119890	female	51	NO	NO	YES	Non-Hispanic White	Born in 50 US states or Washington, DC	Some college or AA degree	3.29	94.6	169.5	37	39.6	33.5	112.9			1			50	No				yes	18	no	yes	no	no	no	no	no	1	1	0	29.7	31.49	0.8	3.68	4.58	0.78	8.01	10.26	1.08	18.01	16.64	0.6
123867	female	68	NO	YES	NO	Mexican American	Born in Mexico	Some college or AA degree	2.99	86.5	160.2	39.3	36.7	36.2	113.3		1			38		No				no		no	no	no	no	no	no	no	1	1	0	42.36	36.54	0.99	4.81	4.85	0.85	11.47	13.46	1.43	26.07	18.23	0.91
74696	m	62	NO	NO	YES	Non-Hispanic White	Born in 50 US states or Washington, DC	Some college or AA degree	1.92	101.3	173	43.8	39.2	38.1	118.9			1			23	yes	yes			no		yes	no	no	no	no	no	no	1	1	0	46.92	46.73	0.83	5	6.04	0.8	11.01	13.81	1.15	30.91	26.89	0.59
79267	m	65	NO	YES	NO	Non-Hispanic White	Born in 50 US states or Washington, DC	High school graduate/GED or equivalent	2.12	109.8	179.5	36.5	38	35.2	123.6		1			30		No				yes	999	yes	yes	no	no	no	yes	no	1	1	0	44.75	46.09	0.72	4.55	6.35	0.7	10.55	15.17	1.21	29.66	24.57	0.5
112516	m	55	NO	NO	YES	Non-Hispanic White	Born in 50 US states or Washington, DC	Some college or AA degree	2.22	110.2	177.2	39.1	41.1	38.7	120.6			1			26	yes	yes			no		no	yes	no	no	no	no	no	1	1	0	56.88	49.52	0.81	4.08	5.06	1.02	16.3	16.06	1.29	36.5	28.4	0.55
83351	m	63	NO	YES	NO	Non-Hispanic White	Born in 50 US states or Washington, DC	9-11th grade (Includes 12th grade with no diploma)	2.71	113.1	178.3	39.5	41.7	38	118.5		1			29		No				no		no	no	no	no	no	no	no	1	1	0	49.09	42.36	0.81	5.1	6.32	0.87	13.18	15.1	1.47	30.81	20.94	0.54
122048	female	66	NO	YES	YES	Non-Hispanic White	Born in 50 US states or Washington, DC	Some college or AA degree	5	87	154.9	33.8	34.5	35.5	119		1	1		5	13	No				yes	2	no	no	no	no	no	no	no	2	1	0	29.13	33.25	0.72	3.52	4.89	0.64	6.9	10.84	1.07	18.71	17.52	0.52
75344	m	62	NO	YES	NO	Non-Hispanic White	Born in 50 US states or Washington, DC	9-11th grade (Includes 12th grade with no diploma)	5	111.5	174.4						1			10		No				no		no	no	no	no	no	no	no	1	5
110673	m	69	YES	NO	NO	Non-Hispanic Black	Born in 50 US states or Washington, DC	High school graduate/GED or equivalent	4.02	121.1	178.2	44.8	42	40.6	125.8	1			58			No				no		no	no	no	no	no	no	no	1	2	6
116351	female	63	NO	YES	NO	Non-Hispanic White	Born in 50 US states or Washington, DC	Some college or AA degree	5	95.7	158.1	38.7	36	34.9	113.8		1			34		No				no		no	yes	no	no	no	no	no	1	2	6
122742	m	57	NO	YES	NO	Mexican American	Born in 50 US states or Washington, DC	College graduate or above	4.31	99.4	160.1	36.3	35.1	39.2	122.1		1			24		No				no		no	yes	no	no	no	no	no	1	1	0	44.66	38.83	0.81	4.23	5.21	0.87	9.23	10.55	1.35	31.2	23.08	0.52
124203	female	73	NO	NO	YES	Other Hispanic	Born in Mexico	Some college or AA degree	1.72	91.3	151.9	33.8	36.6	37.1	124.6			1			54	yes	No	60	yes	no		no	no	no	no	no	no	yes	1	1	0	29.96	32.04	0.82	4.01	4.89	0.73	8.9	12.14	1.14	17.05	15.02	0.68
77162	female	72	NO	YES	NO	Non-Hispanic White	Born in 50 US states or Washington, DC	9-11th grade (Includes 12th grade with no diploma)	1.03	103.6	160.3	35	37.3	44.4	118.6		2			35		No				no		no	no	no	no	no	no	no	2	1	0	31.6	36.12	0.75	3.62	4.85	0.67	6.99	10.36	1	20.99	20.91	0.55
82559	m	51	NO	YES	NO	Non-Hispanic White	Born in 50 US states or Washington, DC	Some college or AA degree	3.18	133.4	182	44.8	44	43.2	129.4		1			8		No				no		yes	no	no	no	no	yes	no	1	1	0	54.19	50.2	0.87	5.59	6.43	0.8	13.38	16.74	1.3	35.22	27.02	0.63
124588	female	65	NO	NO	YES	Mexican American	Born in Mexico	Less than 9th grade	1.7	111.9	152.3	31.4	38.2	48.3	122.5			1			40	No				no		no	yes	no	no	no	no	no	1	2	6
73879	female	58	NO	YES	NO	Non-Hispanic White	Born in 50 US states or Washington, DC	Some college or AA degree	2.03	50.3	161.4	36.9	32.5	25.7	77.3		1			58		yes	yes			no		yes	no	no	no	no	no	no	1	1	0	17.95	32.32	0.48	2.14	4.49	0.41	3.72	8.97	0.64	12.09	18.86	0.3
79602	female	51	YES	9	NO	Non-Hispanic White	Born in 50 US states or Washington, DC	Some college or AA degree	0.91	56.7	170.2					1			26			yes	No	51		no		no	no	no	no	no	no	no	1	5
83109	m	80	NO	NO	YES	Non-Hispanic White	Born in Mexico	College graduate or above	1.74	55.8	168.8							1			60	No			2	no		no	yes	no	no	no	no	yes	1	5
75374	female	53	NO	YES	NO	Non-Hispanic White	Born in 50 US states or Washington, DC	College graduate or above	5	60.5	167.1	36.9	37	25.9	86		1			52		No				no		no	no	no	no	no	no	no	1	5
78700	m	80	YES	NO	NO	Non-Hispanic White	Born in 50 US states or Washington, DC	College graduate or above	2.9	58.9	163.5	37.6	36	27.7	88.2	1			80			No				no		no	yes	no	no	no	no	no	1	1	0	33.73	37.43	0.67	3.72	5.52	0.71	7.91	11.22	1.07	22.11	20.69	0.45
117511	female	53	NO	NO	YES	Non-Hispanic White	Born in 50 US states or Washington, DC	Some college or AA degree	5	63.2	169.1	39.7	36	27.6	87.8			1			50	No			yes	no		yes	no	no	no	no	no	yes	1	1	0	25.12	34.45	0.58	3.05	5.27	0.56	6.34	11.26	0.88	15.74	17.92	0.49
76333	female	80	YES	NO	NO	Mexican American	Born in Mexico	Less than 9th grade	0.44	45.7	142.8		32.5	25		1			80			yes	No	78		no		no	no	no	no	no	no	no	1	5
76969	m	52	NO	NO	YES	Non-Hispanic White	Born in 50 US states or Washington, DC	Some college or AA degree	3.81	77.7	185	46.5	41.6	28.5	97.2			1			38	yes	yes			no		no	no	no	no	no	no	no	1	1	0	38.7	44.1	0.64	3.62	5.7	0.67	11.31	16.86	1.1	23.77	21.53	0.47
79266	female	58	NO	YES	NO	Non-Hispanic Black	Born in 50 US states or Washington, DC	Some college or AA degree	1.49	65.5	167.3	41.7	36.2	28.7	97.5		1			57		No				no		no	yes	no	no	no	no	no	1	1	0	22.72	31.64	0.61	3.05	5.03	0.51	5.32	10.36	0.88	14.36	16.25	0.48
120870	female	66	NO	YES	NO	Non-Hispanic White	Born in 50 US states or Washington, DC	College graduate or above	4.8	57.5	156.9	36.2	32.8	29.9	81.9		3			8		yes	No	66	yes	no		no	no	no	no	no	no	yes	2	1	0	17.83	29.36	0.46	2.3	5.04	0.43	3.87	8.91	0.76	11.66	15.41	0.24
124566	m	80	NO	NO	YES	Non-Hispanic White	Born in 50 US states or Washington, DC	High school graduate/GED or equivalent		71.7	172.9	38.5	39	26.5	94.2			1			24	No				no		no	yes	no	no	no	no	no	1	1	0	36.52	43.01	0.73	3.98	5.43	0.7	9.76	13.98	0.97	22.78	23.6	0.41
115701	female	80	NO	YES	NO	Non-Hispanic White	Born in 50 US states or Washington, DC	High school graduate/GED or equivalent		61.7	159.7	35.4	35.4	30.5	86.1		1			49		yes	yes		yes	no		no	yes	no	no	no	no	yes	1	5
77456	female	62	YES	NO	NO	Mexican American	Born in 50 US states or Washington, DC	Some college or AA degree	3.09	51.3	145	32.3	30.7	27.9	80.6	1			50			No			yes	no		no	no	no	no	no	no	yes	1	1	0	18.85	28.57	0.53	2.45	4.61	0.51	4.92	9.69	0.81	11.48	14.26	0.38
81824	m	78	NO	NO	YES	Non-Hispanic White	Born in 50 US states or Washington, DC	High school graduate/GED or equivalent	1.92	75.3	172.6	38	38.2	31.5	113.8			1			26	yes	yes			no		no	yes	no	no	no	no	no	1	1	0	44.18	45.1	0.81	4.57	5.67	0.76	10.63	14.03	1.14	28.98	25.4	0.66
81812	female	64	NO	YES	NO	Non-Hispanic White	Born in 50 US states or Washington, DC	College graduate or above	3.87	63	156.9						1			22		No				no		no	no	no	no	no	no	no	1	5
80454	m	63	NO	NO	YES	Other Hispanic	Born in Mexico	Less than 9th grade	0	65.5	159.5	37.2	35.2	31.1	89.5			1			59	yes	yes			no		no	no	no	no	no	no	no	1	1	0	23.53	33.43	0.52	2.64	5.06	0.55	5.64	10.33	0.85	15.24	18.04	0.26
113587	m	60	NO	YES	NO	Non-Hispanic Black	Born in 50 US states or Washington, DC	Some college or AA degree	1.79	83.9	180.5	45.9	36	35	94.7		1			15		yes	yes			no		no	no	no	no	no	no	no	1	1	0	46.55	46.85	0.83	4.91	5.94	0.71	11.44	16.03	1.21	30.2	24.88	0.5
118338	female	80	NO	YES	NO	Non-Hispanic White	Born in 50 US states or Washington, DC	College graduate or above	2.71	64.5	157.9		35.7	24	92.5		1			76		No				no		no	no	no	no	no	no	no	1	1	0	23.16	35.62	0.5	2.62	5.21	0.52	6.33	12.1	0.78	14.21	18.31	0.28
75103	female	55	NO	YES	NO	Other Race - Including Multi-Racial	Born in 50 US states or Washington, DC	High school graduate/GED or equivalent	0.42	69.6	163.3	38.1	37.6	30.3	88.6		1			22		yes	No	20		no		no	no	no	no	no	yes	no	1	1	0	39.82	38.97	0.88	4.42	5	0.78	11.34	14.59	1.24	24.06	19.38	0.65
114530	female	52	NO	NO	YES	Other Race - Including Multi-Racial	Born in Mexico	Some college or AA degree	1.17	61.3	152.5	37	34.2	28.5	84.5			1			35	No				no		no	no	no	no	no	no	no	1	1	0	23.61	29.95	0.67	3.39	5.06	0.54	5.67	10.43	1.01	14.55	14.46	0.58
112494	female	56	NO	NO	YES	Non-Hispanic Black	Born in 50 US states or Washington, DC	9-11th grade (Includes 12th grade with no diploma)		68.2	159.4	35.5	36.8	32	91.6			1			46	No				no		no	no	no	no	no	no	no	1	1	0	31.77	34.76	0.76	3.59	4.74	0.64	7.42	11.53	1.12	20.77	18.48	0.54
75136	m	56	NO	YES	NO	Non-Hispanic White	Born in 50 US states or Washington, DC	Some college or AA degree	5	88.9	181.1	41.7	40	34.2	100.8		1			27		yes	yes			no		no	yes	no	no	no	no	no	1	1	0	46.98	43.51	0.82	5	6.12	0.78	10.65	13.72	1.32	31.32	23.67	0.65
77030	m	70	NO	YES	NO	Non-Hispanic Black	Born in 50 US states or Washington, DC	High school graduate/GED or equivalent	1.29	83.1	174.6	43	42.4	34.5	97		1			40		No				no		no	no	no	no	no	no	no	1	1	0	38.85	34.91	0.94	3.34	3.54	0.93	11.34	12.24	1.26	24.17	19.12	0.71
120833	female	80	NO	YES	NO	Non-Hispanic White	Born in 50 US states or Washington, DC	College graduate or above	3.48	70.3	159.8	38	36	30	106.7		1			12		yes	No	80		no		no	yes	no	no	no	no	no	1	1	0	33.89	39.53	0.73	3.73	5.11	0.67	8.63	12.94	1	21.53	21.48	0.51
83203	female	61	NO	NO	YES	Non-Hispanic White	Born in 50 US states or Washington, DC	High school graduate/GED or equivalent	5	71.3	159.9	34.3	35.4	32.9	99.1			1			18	No			yes	no		yes	yes	no	no	no	no	yes	1	1	0	27.75	35.24	0.64	3.13	4.88	0.63	7.44	11.88	0.93	17.18	18.47	0.51
73656	m	54	NO	NO	YES	Non-Hispanic White	Born in 50 US states or Washington, DC	College graduate or above	4.25	88.8	178	38.8	36.5	35.9	100.5			1			34	No				no		yes	yes	no	no	no	no	no	1	1	0	42.13	46.36	0.67	4.15	6.16	0.72	10.69	14.94	1.08	27.28	25.26	0.45
81763	female	61	NO	NO	YES	Non-Hispanic White	Born in 50 US states or Washington, DC	9-11th grade (Includes 12th grade with no diploma)	1.23	71.3	157.8	34.2	35.6	28.5	107.5			1			40	No				no		no	yes	no	no	no	no	no	1	1	0	20.4	29.39	0.55	2.64	4.82	0.49	4.4	9	0.86	13.37	15.57	0.35
80037	m	64	NO	YES	NO	Mexican American	Born in 50 US states or Washington, DC	High school graduate/GED or equivalent	3.87	82.8	170.1	38.6	38.6	30.8	107.6		1			14		No				no		no	no	no	no	no	no	no	1	1	0	36.71	41.28	0.72	3.92	5.42	0.69	10.45	15.2	1.08	22.34	20.67	0.42
117022	female	75	NO	YES	NO	Other Hispanic	Born in Mexico	Less than 9th grade	1.06	65.1	148.3	33.6	34	32	98.9		3			8		No			yes	no		no	yes	no	no	no	no	yes	2	1	0	25.89	32.57	0.63	2.88	4.58	0.64	7.19	11.33	0.95	15.81	16.66	0.43
114765	m	50	NO	YES	NO	Other Hispanic	Born in 50 US states or Washington, DC	Some college or AA degree	5	79.4	162.2	39.4	37.6	33.9	101.8		1			43		No				no		no	no	no	no	no	no	no	1	1	0	34.29	35.31	0.83	4.08	4.91	0.76	7.67	10.15	1.11	22.54	20.26	0.65
73751	female	61	NO	YES	NO	Non-Hispanic White	Born in 50 US states or Washington, DC	High school graduate/GED or equivalent	0.64	79.7	161.7	35.9	36.4	33.9	104.7		1			42		No				no		no	no	no	no	no	no	no	1	1	0	29.93	32.81	0.87	4.54	5.23	0.71	6.72	9.51	1.03	18.68	18.07	0.55
77815	m	66	NO	YES	NO	Non-Hispanic White	Born in 50 US states or Washington, DC	Some college or AA degree	1.08	97.3	178	41	40.5	36	113		2			12		yes	yes			no		no	no	no	no	no	yes	no	2	1	0	39.95	43.71	0.73	3.96	5.44	0.71	9.13	12.85	1.06	26.86	25.43	0.52
78583	m	54	NO	YES	NO	Other Hispanic	Born in 50 US states or Washington, DC	Some college or AA degree	1.54	90.6	171.6	38	37.6	34.7	107.6		1			20		No				no		no	yes	no	no	no	no	no	1	1	0	47.41	44.36	0.87	4.94	5.7	0.73	11.63	15.93	1.36	30.84	22.73	0.67
116608	female	74	NO	YES	NO	Non-Hispanic White	Born in 50 US states or Washington, DC	Some college or AA degree	5	70	148.6	31	31.6	31.5	100.4		2			7		yes	No	65	yes	no		yes	yes	no	no	no	yes	yes	2	1	0	25.97	31.9	0.61	3.06	4.99	0.75	7.09	9.51	0.91	15.82	17.4	0.52
111513	m	66	NO	NO	YES	Other Hispanic	Born in Mexico	Less than 9th grade		98.3	175.8	40.5	41.3	35.8	110.4			1			44	No				no		no	no	no	no	no	no	no	1	1	0	49.73	43.68	0.97	5.03	5.17	0.86	12.57	14.59	1.34	32.12	23.92	0.79
120509	female	64	NO	YES	NO	Non-Hispanic White	Born in 50 US states or Washington, DC	College graduate or above	5	85.7	163.8	36.8	38.3	36.3	94.5		2			5		No				no		no	yes	no	no	no	no	no	2	1	0	31.26	35.66	0.68	3.73	5.48	0.67	8.05	12.09	1.08	19.48	18.09	0.6
118228	female	65	NO	YES	NO	Other Hispanic	Born in Mexico	Less than 9th grade	0.93	75.8	153.9	31	34.5	30.4	105.2		1			11		No				no		no	no	no	no	no	no	no	1	5
123669	female	60	NO	YES	NO	Non-Hispanic White	Born in 50 US states or Washington, DC	Some college or AA degree	1.79	88.2	165	42	35.9	35.5	114		1			13		yes	yes			no		no	no	no	no	no	no	no	1	1	0	25.25	34.1	0.62	3	4.81	0.59	5.63	9.55	0.84	16.62	19.74	0.43
75543	female	66	NO	YES	NO	Non-Hispanic White	Born in 50 US states or Washington, DC	Some college or AA degree	1.08	88.9	163.7	37.7	41	36.3	105.2		1			25		yes	yes			no		no	no	no	no	no	yes	no	1	1	0	31.79	35.93	0.69	3.42	4.95	0.69	7.71	11.15	1.04	20.65	19.84	0.47
82133	female	61	NO	YES	NO	Non-Hispanic White	Born in 50 US states or Washington, DC	Some college or AA degree	5	112.9	183.8	43.5	40.3	37.7	119.8		1			12		No				no		no	no	no	no	no	no	no	1	1	0	29.69	35.51	0.65	3.69	5.69	0.64	6.7	10.5	1	19.3	19.32	0.53
109857	m	74	NO	YES	NO	Non-Hispanic White	Born in 50 US states or Washington, DC	High school graduate/GED or equivalent	1.71	99	170.3	43.5	40.6	36.8	124.5		2			16		yes	yes		2	no		no	yes	no	no	no	no	yes	2	1	0	29.34	46.64	0.47	3.1	6.67	0.49	6.65	13.63	0.74	19.58	26.34	0.28
109794	m	63	NO	YES	NO	Non-Hispanic White	Born in 50 US states or Washington, DC	Some college or AA degree	2.59	106.7	174.9	38	41.7	38.8	116.4		1			16		No				no		no	no	no	no	no	no	no	1	1	0	44.99	44.28	0.88	5.21	5.93	0.87	12.07	13.9	1.13	27.71	24.45	0.54
79258	female	59	NO	NO	YES	Mexican American	Born in 50 US states or Washington, DC	9-11th grade (Includes 12th grade with no diploma)	1.29	80.8	151.7		34.4	34	114.1			1			45	yes	yes		2	yes	9	yes	yes	no	no	no	yes	yes	1	1	0	30.42	33.03	0.68	3.6	5.27	0.76	8.54	11.2	1.1	18.28	16.56	0.61
81136	female	78	YES	NO	NO	Other Hispanic	Born in Mexico	High school graduate/GED or equivalent	2	81.7	152.4	34.7	34.5	37.4	109.5	1			25			yes	yes		2	no		no	yes	no	no	no	no	yes	1	5
118665	m	70	YES	NO	NO	Non-Hispanic White	Born in 50 US states or Washington, DC	9-11th grade (Includes 12th grade with no diploma)	5	102.9	170.6	39.4	40.2	36.5	116.8	1			55			No				no		no	yes	no	no	no	no	no	1	5
121730	female	54	NO	NO	YES	Other Hispanic	Born in Mexico	Some college or AA degree	1.72	95.6	163.8	39.8	37.5	36.6	112.1			1			46	No				yes	18	no	no	no	no	no	no	no	1	1	0	32.88	34.12	0.73	3.71	5.12	0.73	6.98	9.56	1.14	22.19	19.44	0.56
112637	m	57	NO	YES	NO	Other Hispanic	Born in Mexico	Some college or AA degree	1.4	115.3	178.3	36	42.7	38.5	122.3		1			10		No				no		yes	no	no	no	no	yes	no	1	1	0	55.13	49.37	0.91	5.35	5.87	0.87	12.51	14.39	1.28	37.27	29.11	0.59
112503	female	67	YES	NO	NO	Non-Hispanic White	Born in 50 US states or Washington, DC	Some college or AA degree	5	99.3	163.2	36.8	40.4	36.6	123.4	1			57			yes	yes		2	no		no	no	no	no	no	no	yes	1	1	0	31.58	33.79	0.82	3.86	4.68	0.7	7.78	11.08	1.11	19.94	18.03	0.5
119083	female	63	NO	YES	NO	Non-Hispanic White	Born in 50 US states or Washington, DC	Some college or AA degree	0.21	124.2	178.8	36.6	42	38.5	132.9		1			50		No				no		no	no	no	no	no	no	no	1	1	0	39.13	43	0.8	4.09	5.15	0.71	9.08	12.88	1.04	25.95	24.97	0.46
119800	m	54	YES	NO	NO	Non-Hispanic White	Born in 50 US states or Washington, DC	High school graduate/GED or equivalent	2.36	122.4	175.3	41.3	42	41.9	128.4	1			9			No				no		yes	no	no	no	no	yes	no	1	1	0	53.52	43.54	1.12	6	5.34	0.92	11.24	12.28	1.4	36.28	25.91	0.84
78084	female	61	YES	NO	NO	Non-Hispanic White	Born in 50 US states or Washington, DC	Less than 9th grade	0.76	107.2	157.6					2			60			No				no		no	no	no	no	no	yes	no	2	5
78043	m	61	NO	NO	YES	Non-Hispanic White	Born in 50 US states or Washington, DC	High school graduate/GED or equivalent	4.32	140.2	176.5	37.5	39.5	46.4	145			1			61	No				no		no	yes	no	no	no	no	no	1	2	6
81674	female	74	NO	YES	NO	Non-Hispanic White	Born in 50 US states or Washington, DC	College graduate or above	1.91	42.8	157.7	39.1	34.9	21	67.5		1			61		yes	yes		yes	no		no	yes	no	no	no	no	yes	1	1	0	19.47	31.56	0.52	2.51	4.79	0.48	5.31	11.03	0.74	11.66	15.74	0.48
117301	female	73	YES	YES	NO	Other Hispanic	Born in Mexico	High school graduate/GED or equivalent	0.17	55.9	158	36.8	36.8	24.9	83.4	1	1		68	63		No			yes	no		no	no	no	no	no	no	yes	2	1	0	19.56	29.11	0.63	3.34	5.32	0.55	4.73	8.68	0.76	11.5	15.11	0.45
76615	m	69	NO	YES	NO	Non-Hispanic White	Born in 50 US states or Washington, DC	9-11th grade (Includes 12th grade with no diploma)	1.81	65.5	170.3	38	38	29.5	97.2		1			59		No				no		no	yes	no	no	no	no	no	1	1	0	41.15	41.59	0.76	4.07	5.35	0.68	10.28	15.14	1.27	26.8	21.1	0.52
79596	female	56	NO	YES	NO	Non-Hispanic Black	Born in 50 US states or Washington, DC	College graduate or above	0.02	68.4	169.3	41	38.3	28.5	94.2		1			30		No				no		no	no	no	no	no	no	no	1	1	0	25.32	37.95	0.64	3.5	5.5	0.5	5.44	10.99	0.76	16.37	21.45	0.42
76663	m	71	NO	NO	YES	Mexican American	Born in Mexico	Less than 9th grade	0.7	68.7	169.7							1			28	No			2	no		no	no	no	no	no	no	yes	1	5
73815	female	72	YES	NO	NO	Non-Hispanic Black	Born in 50 US states or Washington, DC	Some college or AA degree	3.22	70.3	167.7	38.8	38	31.5	94	2			55			No			yes	yes	1	no	yes	no	no	no	no	yes	2	5
116531	m	63	NO	YES	NO	Non-Hispanic Black	Born in 50 US states or Washington, DC	9-11th grade (Includes 12th grade with no diploma)	1.2	94.4	193.1	46.6	41.1	33.1	103.6		1			50		No				no		no	no	no	no	no	no	no	1	1	0	54.98	49.45	0.91	5.03	5.5	0.81	11.51	14.2	1.29	38.44	29.75	0.88
124191	m	57	NO	YES	NO	Non-Hispanic White	Born in 50 US states or Washington, DC	College graduate or above	1.96	81.2	178.9	39.2	40.8	33	90.3		1			13		yes	yes			no		no	no	no	no	no	no	no	1	1	0	39.18	43.19	0.79	4.31	5.46	0.75	10.63	14.2	1.03	24.24	23.53	0.49
113945	m	55	NO	YES	NO	Other Race - Including Multi-Racial	Born in Mexico	College graduate or above	5	73.4	168.7	43.4	39	32.6	89.4		1			50		No				no		no	no	no	no	no	no	no	1	1	0	28.7	34.94	0.71	3.97	5.59	0.63	7.33	11.58	0.98	17.4	17.77	0.66
124246	female	61	NO	YES	YES	Non-Hispanic White	Born in 50 US states or Washington, DC	Some college or AA degree	4.19	71	164	39.4	37	29.8	90.3		1	1		10	20	No				no		yes	no	no	no	no	no	no	2	1	0	31.96	37.29	0.79	3.66	4.64	0.69	8.41	12.22	0.97	19.89	20.42	0.57
82779	female	63	NO	YES	NO	Non-Hispanic White	Born in 50 US states or Washington, DC	College graduate or above	5	65	156.7	32	34	31.6	94		2			40		No				no		yes	yes	no	no	no	yes	no	2	1	0	27.23	29.53	0.65	3.17	4.84	0.69	6.41	9.24	1.14	17.66	15.45	0.46
74989	female	80	NO	YES	NO	Non-Hispanic White	Born in 50 US states or Washington, DC	College graduate or above	2.4	68.8	160.4	36.3	36.5	26.9	102.7		1			57		yes	yes			no		no	yes	no	no	no	yes	no	1	1	0	26.84	33.84	0.67	3.72	5.55	0.54	5.99	11.03	0.99	17.13	17.26	0.4
118073	m	72	NO	YES	NO	Non-Hispanic White	Born in 50 US states or Washington, DC	Some college or AA degree	1.24	86.9	177.2	44.5	41.5	31.5	114.3		1			35		yes	No	21		no		no	no	no	no	no	no	no	1	1	0	39.74	45.9	0.65	3.8	5.82	0.66	8.73	13.2	1.01	27.21	26.88	0.4
122121	m	64	NO	YES	NO	Non-Hispanic White	Born in 50 US states or Washington, DC	High school graduate/GED or equivalent	2.88	104.9	192.5	47	40	36.1	117		2			35		yes	yes			no		no	no	no	no	no	no	no	2	1	0	53.6	43.64	0.97	5.7	5.88	0.99	13.8	13.92	1.43	34.09	23.84	0.74
116468	m	74	YES	NO	NO	Non-Hispanic White	Born in 50 US states or Washington, DC	Some college or AA degree	2.37	81.6	163.1					1			99999			yes	No	73	yes	no		no	yes	no	no	no	yes	yes	1	5
116819	m	51	NO	YES	NO	Non-Hispanic White	Born in 50 US states or Washington, DC	Some college or AA degree	3.92	98.4	174.9	41.5	42	38.1	112.8		2			13		yes	yes			yes	6	no	no	no	no	no	no	no	2	1	0	41.27	38.69	0.89	5	5.64	0.79	9.46	11.95	1.27	26.81	21.1	0.6
82446	m	66	NO	YES	NO	Non-Hispanic White	Born in 50 US states or Washington, DC	High school graduate/GED or equivalent	1.59	95.5	170.9	39	40	34.6	112.5		1			18		yes	yes			yes	1	no	yes	no	no	no	no	no	1	1	0	38.86	41.55	0.83	4.64	5.58	0.73	10.65	14.68	1.11	23.58	21.29	0.65
74837	female	51	NO	YES	NO	Non-Hispanic White	Born in 50 US states or Washington, DC	9-11th grade (Includes 12th grade with no diploma)	0.84	88.9	162.7	42.8	38.8	34.5	107.1		1			49		No				no		no	yes	no	no	no	yes	no	1	1	0	30.86	32.69	0.77	3.73	4.82	0.72	7.14	9.93	1.12	20	17.94	0.54
74760	m	53	YES	NO	NO	Mexican American	Born in Mexico	Less than 9th grade	0.45	102.2	171.5	40.6	39.6	37.9	106.1	1			2			No				no		no	no	no	no	no	no	no	1	1	0	46.77	40.17	1.03	5.18	5.05	0.81	8.87	11	1.36	32.71	24.12	0.81
115671	female	67	NO	YES	YES	Non-Hispanic Black	Born in 50 US states or Washington, DC	High school graduate/GED or equivalent	1	87.8	158.6	37.4	34.7	38	104.5		1	1		66	99999	yes	yes			no		no	no	no	no	no	no	no	2	1	0	40.35	38.7	0.86	4.44	5.17	0.84	10.28	12.3	1.21	25.63	21.24	0.58
77469	female	67	NO	NO	YES	Non-Hispanic White	Born in 50 US states or Washington, DC	Some college or AA degree	4.05	86.5	151.5	33	35.7	37	111.7			1			16	yes	No	25		no		no	yes	no	no	no	no	no	1	1	0	31.03	30.73	0.79	3.81	4.83	0.74	6.59	8.88	1.21	20.63	17.02	0.54
115737	female	70	NO	NO	YES	Non-Hispanic White	Born in 50 US states or Washington, DC	9-11th grade (Includes 12th grade with no diploma)	3.04	100.3	161.1	34	36.7	36.5	116.8			1			67	No				no		no	no	no	no	no	no	no	1	1	0	23.94	31.7	0.64	3.24	5.06	0.52	6.02	11.49	0.97	14.68	15.14	0.43
74781	female	51	NO	YES	NO	Non-Hispanic Black	Born in 50 US states or Washington, DC	Some college or AA degree	2.94	111.2	167.4	38.2	38.7	36.4	125		1			8		No			yes	no		no	no	no	no	no	no	yes	1	1	0	36.4	34.4	0.93	4.81	5.17	0.73	7.64	10.41	1.27	23.96	18.82	0.74
74276	female	62	YES	NO	NO	Mexican American	Born in 50 US states or Washington, DC	9-11th grade (Includes 12th grade with no diploma)	1.03	102.5	151.1	32	30.7	38.4	121.9	1			22			yes	yes			no		no	no	no	no	no	no	no	1	1	0	28.24	32.32	0.71	3.11	4.39	0.68	6.97	10.32	1.03	18.16	17.61	0.51
79089	female	55	NO	YES	NO	Non-Hispanic White	Born in 50 US states or Washington, DC	9-11th grade (Includes 12th grade with no diploma)	0.44	51.1	166.8	39	36.8	25.2	77.5		1			42		yes	yes		2	yes	1	no	yes	no	no	no	no	yes	1	1	0	24.35	34.5	0.6	3.31	5.48	0.49	5.34	11.01	0.87	15.7	18.01	0.38
78122	female	69	NO	NO	YES	Non-Hispanic Black	Born in 50 US states or Washington, DC	9-11th grade (Includes 12th grade with no diploma)	1.22	48.9	149.9	30.5	33.5	26.5	90			1			68	yes	yes			no		no	yes	no	no	no	no	no	1	5
117465	female	54	NO	NO	YES	Non-Hispanic Black	Born in 50 US states or Washington, DC	College graduate or above		59.3	161.2	36.7	35.8	27.8	82.3			1			34	yes	yes		2	no		yes	no	no	no	no	no	yes	1	2	6
115225	female	70	YES	YES	NO	Non-Hispanic White	Born in 50 US states or Washington, DC	High school graduate/GED or equivalent	1.74	60.8	161.7	39.7	37	27.1	93	1	1		35	56		No				no		no	no	no	no	no	no	no	2	1	0	20.7	32.91	0.5	2.68	5.41	0.44	5.11	11.7	0.82	12.91	15.8	0.3
80188	m	55	NO	YES	NO	Non-Hispanic Black	Born in 50 US states or Washington, DC	College graduate or above	3.48	76.3	180.3	45.2	43.5	31.5	86.7		1			37		yes	No	25		no		no	no	no	no	no	no	no	1	1	0	43.56	49.68	0.72	4.26	5.91	0.63	9.23	14.71	1.04	30.07	29.06	0.48
112090	female	74	NO	YES	NO	Non-Hispanic Black	Born in 50 US states or Washington, DC	College graduate or above	4	63	161.3	38.4	38	27.1	82		1			54		No				no		no	yes	no	no	no	no	no	1	5
119230	female	61	NO	YES	NO	Non-Hispanic Black	Born in 50 US states or Washington, DC	High school graduate/GED or equivalent		62.6	158.2	36.6	33.8	30.6	89.8		1			1		No				yes	5	yes	no	no	no	no	yes	no	1	1	0	31.49	34.74	0.71	3.56	5	0.65	7.08	10.88	1.11	20.85	18.86	0.53
124721	female	80	NO	YES	NO	Non-Hispanic White	Born in 50 US states or Washington, DC	High school graduate/GED or equivalent	2.27	58.9	152.5	33	34	29.1	95.8		1			40		yes	yes			no		no	yes	no	no	no	no	no	1	1	0	25.82	31.46	0.72	2.73	3.81	0.6	5.63	9.46	0.96	17.46	18.19	0.49
124604	female	59	NO	YES	NO	Non-Hispanic White	Born in 50 US states or Washington, DC	High school graduate/GED or equivalent	5	74.8	170.9	43.2	37.3	33.2	96.9		1			6		No				no		no	no	no	no	no	no	no	1	1	0	34.91	35.73	0.86	4.29	4.97	0.72	7.44	10.31	1.13	23.18	20.45	0.68
80179	female	75	NO	YES	NO	Non-Hispanic White	Born in 50 US states or Washington, DC	Some college or AA degree	1.67	71.3	163.8	36.5	37.5	31.5	104.5		1			10		yes	No	68	2	no		yes	yes	no	no	no	yes	yes	1	1	0	28.12	38.82	0.51	2.69	5.29	0.55	6.53	11.81	0.87	18.9	21.72	0.33
81755	m	56	NO	YES	NO	Non-Hispanic White	Born in 50 US states or Washington, DC	College graduate or above	5	75.6	167.8	39	38.5	32.4	100.6		1			36		yes	yes			no		no	yes	no	no	no	no	no	1	1	0	36.15	41.99	0.65	3.7	5.73	0.65	8.95	13.75	1.04	23.5	22.51	0.43
112451	m	50	NO	YES	NO	Other Race - Including Multi-Racial	Born in Mexico	Some college or AA degree	1.54	80.1	170	39.9	39.7	34	95.7		1			18		No				no		no	no	no	no	no	no	no	1	5
117682	female	78	NO	YES	NO	Non-Hispanic White	Born in Mexico	Some college or AA degree	0.73	69.2	155.3	34.5	37.2	33	92.5		1			58		No			yes	no		no	no	no	no	no	yes	yes	1	1	0	24.72	31.58	0.61	2.95	4.82	0.57	6.51	11.41	0.99	15.26	15.35	0.44
116267	m	56	NO	NO	YES	Other Race - Including Multi-Racial	Born in 50 US states or Washington, DC	College graduate or above	4.68	96.1	182.7	45.3	40.7	33.9	105.1			1			20	yes	yes			yes	1	no	no	no	no	no	no	no	1	1	0	53.62	47.43	0.85	5.03	5.95	0.79	12.59	15.97	1.41	36.01	25.51	0.54
115206	m	65	YES	NO	NO	Non-Hispanic White	Born in 50 US states or Washington, DC	Some college or AA degree	1.54	93.2	178.6	40.5	41.8	37.4	97.3	1			33			yes	yes			no		no	yes	no	no	no	no	no	1	1	0	40.11	47.73	0.7	4.27	6.1	0.59	8.48	14.51	1.01	27.36	27.12	0.39
81978	female	63	NO	YES	NO	Non-Hispanic White	Born in 50 US states or Washington, DC	Some college or AA degree	3.09	79.7	164.3	39.2	37.8	33.6	103.2		2			35		No				no		no	no	no	no	no	no	no	2	2	6
74782	female	59	NO	YES	NO	Non-Hispanic White	Born in 50 US states or Washington, DC	High school graduate/GED or equivalent	5	87.7	167.6	37.3	36.5	34.1	110.1		1			45		yes	No	28	2	yes	1	no	no	no	no	no	no	yes	1	1	0	35.34	37.9	0.75	4.16	5.52	0.71	9.6	13.59	1.15	21.58	18.79	0.61
81770	m	50	NO	YES	NO	Mexican American	Born in Mexico	9-11th grade (Includes 12th grade with no diploma)		84.2	163.8	40.1	38.4	33.7	109.4		2			5		yes	yes			no		no	no	no	no	no	no	no	2	5
121694	female	76	YES	NO	NO	Non-Hispanic Black	Born in 50 US states or Washington, DC	Some college or AA degree	5	73.9	152.8	34.1	38	35.8	98.6	1			47			yes	yes			no		no	no	no	no	no	no	no	1	1	0	23.72	32.54	0.67	3.65	5.44	0.51	5.88	11.63	0.92	14.19	15.48	0.36
79957	female	52	NO	YES	NO	Non-Hispanic White	Born in 50 US states or Washington, DC	College graduate or above	5	86.7	165.2	36.2	35.7	36.2	105		1			7		No				no		no	no	no	no	no	no	no	1	1	0	30.34	36.9	0.63	3.33	5.28	0.67	7.51	11.28	0.96	19.51	20.34	0.53
122921	female	76	NO	YES	NO	Non-Hispanic White	Born in 50 US states or Washington, DC	College graduate or above	3.13	76.1	154	31.5	36	35.4	108.3		1			5		No			yes	no		no	yes	no	no	no	no	yes	1	1	0	28.28	35.97	0.61	3.12	5.14	0.54	5.65	10.51	0.96	19.5	20.31	0.37
120577	female	56	NO	YES	NO	Non-Hispanic White	Born in 50 US states or Washington, DC	High school graduate/GED or equivalent	4.64	90	161.9	35.7	35.2	36.2	110.5		1			28		No				no		no	no	no	no	no	no	no	1	1	0	28.91	32.21	0.71	3.68	5.21	0.71	6.72	9.53	1.06	18.51	17.46	0.46
112045	m	67	YES	NO	NO	Non-Hispanic White	Born in 50 US states or Washington, DC	High school graduate/GED or equivalent	0.86	102.2	164.9	38	39.3	37.5	124.1	1			16			yes	yes			no		no	yes	no	no	no	yes	no	1	1	0	39.44	41.53	0.76	3.66	4.8	0.73	8.63	11.87	1.09	27.15	24.87	0.56
112978	female	75	NO	YES	NO	Non-Hispanic White	Born in 50 US states or Washington, DC	Some college or AA degree	1.74	129.2	172	39.4	45	44	148.1		1			17		No			2	no		no	no	no	no	no	yes	yes	1	1	0	43.67	43.67	0.74	4.15	5.64	0.85	9.93	11.68	1.12	29.59	26.35	0.37
119055	m	61	NO	YES	NO	Non-Hispanic White	Born in 50 US states or Washington, DC	Some college or AA degree	1.04	65.2	184.3	47.1	39	26.1	85.8		1			22		yes	No	25		no		no	no	no	no	no	no	no	1	1	0	35.61	47.09	0.56	3.45	6.17	0.59	9	15.32	0.9	23.15	25.6	0.41
115218	m	69	NO	NO	YES	Non-Hispanic Black	Born in 50 US states or Washington, DC	Some college or AA degree	5	73.2	178.3	40.8	39.7	29.7	86.4			1			35	yes	yes			no		no	no	no	no	no	yes	no	1	1	0	47.64	46.7	1.02	5.45	5.35	0.78	11.65	15.02	1.16	30.54	26.33	0.79
78119	female	73	NO	YES	NO	Non-Hispanic White	Born in 50 US states or Washington, DC	Some college or AA degree	5	68.5	166.9	36.9	37	30	97		1			5		yes	yes			no		no	yes	no	no	no	no	no	1	1	0	28.69	39.59	0.56	3.18	5.64	0.54	6.38	11.78	0.86	19.13	22.16	0.43
117187	female	72	NO	YES	NO	Non-Hispanic White	Born in 50 US states or Washington, DC	High school graduate/GED or equivalent	2.43	59.7	155.4	37	35.8	27.3	92		1			15		No			2	no		yes	yes	no	no	no	yes	yes	1	1	0	30.82	35.25	0.68	3.47	5.11	0.66	6.8	10.3	1.04	20.55	19.83	0.41
79298	female	60	NO	YES	NO	Non-Hispanic White	Born in 50 US states or Washington, DC	Some college or AA degree	1.03	65.1	159.7	38	34.5	29.5	92.5		1			5		No				no		no	no	no	no	no	no	no	1	1	0	35.11	35.8	0.69	3.2	4.67	0.77	9.46	12.33	1.19	22.44	18.81	0.49
109874	m	55	NO	YES	NO	Other Hispanic	Born in 50 US states or Washington, DC	Some college or AA degree	5	82.6	177	44.7	41.8	31.6	94.4		1			24		yes	yes			no		no	no	no	no	no	no	no	1	1	0	45.79	53	0.69	3.95	5.77	0.59	8.94	15.26	1.03	32.9	31.98	0.49
75840	m	52	NO	YES	NO	Non-Hispanic White	Born in 50 US states or Washington, DC	College graduate or above	5	91.3	181.3	43	39.5	34.2	107.4		1			17		No				no		no	no	no	no	no	no	no	1	1	0	51.67	43.86	0.88	5.34	6.11	0.93	10.91	11.79	1.36	35.42	25.96	0.81
75598	female	62	NO	YES	NO	Mexican American	Born in 50 US states or Washington, DC	Some college or AA degree	5	70.8	156.1	33.2	32.5	31.8	97		2			18		yes	yes			no		yes	no	no	no	no	yes	no	2	1	0	23.48	32.09	0.6	3.07	5.14	0.51	5.21	10.26	0.91	15.2	16.7	0.46
83323	m	68	NO	YES	NO	Non-Hispanic Black	Born in Mexico	High school graduate/GED or equivalent		92.5	174	41	40.2	37.2	103.2		1			49		No				no		no	yes	no	no	no	no	no	1	1	0	42.48	42.95	0.86	4.84	5.64	0.77	11.93	15.48	1.18	25.71	21.83	0.57
75049	m	59	NO	YES	NO	Non-Hispanic White	Born in 50 US states or Washington, DC	Some college or AA degree		101.7	181.1	38.2	39.5	35.3	119.4		1			19		yes	yes			no		no	no	no	no	no	no	no	1	1	0	43.53	46.51	0.72	4.09	5.7	0.71	10.47	14.7	1.11	28.98	26.11	0.59
83446	m	68	NO	YES	NO	Non-Hispanic Black	Born in Mexico	Less than 9th grade	0.21	83.3	163.5		40.8	33.7			1			13		yes	No	20		no		no	yes	no	no	no	no	no	1	5
78991	m	61	NO	YES	NO	Mexican American	Born in 50 US states or Washington, DC	College graduate or above	5	87.4	167	38.8	35.8	37.6	100.8		1			9		No			2	no		yes	yes	no	no	no	yes	yes	1	1	0	40.1	36.26	0.88	4.64	5.29	0.88	10.15	11.55	1.3	25.31	19.43	0.66
113179	female	55	NO	YES	NO	Mexican American	Born in Mexico	Less than 9th grade		78.7	157.6	40.3	35	33.4	102.6		1			10		No				no		no	no	no	no	no	no	no	1	1	0	26.1	28.43	0.77	3.43	4.43	0.68	5.96	8.73	1.1	16.72	15.27	0.63
82772	female	60	NO	NO	YES	Non-Hispanic White	Born in 50 US states or Washington, DC	Some college or AA degree	3.1	88.9	163.8	39.5	36.8	38.5	112.5			1			39	yes	yes			no		no	no	no	no	no	no	no	1	5
76128	female	74	NO	YES	NO	Non-Hispanic White	Born in 50 US states or Washington, DC	Some college or AA degree	0	93.8	165.7	38.3	38.7	35.9	114.7		1			10		No				no		no	no	no	no	no	no	no	1	5
120218	m	65	YES	NO	NO	Non-Hispanic Black	Born in 50 US states or Washington, DC	9-11th grade (Includes 12th grade with no diploma)	0	105.6	173.3	42.6	39	36.5	125.6	1			48			No				no		no	yes	no	no	no	no	no	1	1	0	39.1	37.72	0.81	4.33	5.34	0.71	7.94	11.18	1.27	26.82	21.21	0.53
123172	m	55	NO	NO	YES	Non-Hispanic White	Born in 50 US states or Washington, DC	High school graduate/GED or equivalent	1.55	118.7	181.8	45.5	39.2	38.4	129.2			3			7	yes	yes			yes	1	yes	yes	no	no	no	yes	no	3	1	0	51.06	46.6	0.86	5.24	6.1	0.83	12.29	14.75	1.3	33.54	25.74	0.69
114789	m	57	NO	NO	YES	Non-Hispanic White	Born in 50 US states or Washington, DC	9-11th grade (Includes 12th grade with no diploma)	1.33	102.4	166		36.9	38.3	126.1			1			99999	yes	yes			no		no	yes	no	no	no	no	no	1	2	6
115762	m	59	NO	NO	YES	Other Hispanic	Born in Mexico	Some college or AA degree	1.72	92.1	157	36	36	34	119.4			1			58	yes	yes			no		no	no	no	no	no	no	no	1	1	0	56.46	46.11	0.87	4.79	5.51	1.04	11.44	11.02	1.36	40.23	29.58	0.64
111494	m	58	NO	YES	NO	Non-Hispanic White	Born in 50 US states or Washington, DC	High school graduate/GED or equivalent	0.61	127.4	176.3	43.5	42	38	140.2		1			42		No				no		no	no	no	no	no	no	no	1	1	0	52.05	45.49	0.98	5.05	5.14	0.9	21.02	23.28	1.52	25.98	17.08	1.21
124317	m	80	YES	NO	NO	Non-Hispanic White	Born in 50 US states or Washington, DC	Less than 9th grade		66.5	172	44.3	40.1	26.5	84.6	1			80			No				no		no	no	no	no	no	no	no	1	1	0	40.64	46.99	0.7	4.13	5.87	0.77	12.1	15.64	0.96	24.41	25.48	0.34
73615	female	65	NO	YES	NO	Other Hispanic	Born in Mexico	Less than 9th grade	1.22	55.4	145.9	30	33.7	27.5	100.3		1			26		No				yes	1	yes	no	no	no	no	yes	no	1	1	0	31.04	32.21	0.81	3.46	4.28	0.68	7.15	10.48	1.17	20.43	17.44	0.56
111783	female	78	YES	NO	NO	Non-Hispanic White	Born in 50 US states or Washington, DC	9-11th grade (Includes 12th grade with no diploma)	1.11	69.7	161.1	31.8	35.3	31	102.4	1			68			No				no		no	yes	no	no	no	no	no	1	1	0	38.26	38.35	0.94	5.31	5.65	0.66	8.21	12.5	1.23	24.73	20.19	0.77
74695	m	53	NO	YES	NO	Non-Hispanic Black	Born in 50 US states or Washington, DC	9-11th grade (Includes 12th grade with no diploma)	0.61	88	175.2	44.5	37.3	32	107.5		1			22		yes	yes			no		no	no	no	no	no	no	no	1	1	0	46.95	41.27	0.89	5.05	5.68	0.87	11.05	12.65	1.35	30.85	22.94	0.78
80676	female	72	NO	YES	NO	Non-Hispanic White	Born in 50 US states or Washington, DC	High school graduate/GED or equivalent	0.77	74	160.1	37.2	35.6	30.5	102.5		1			54		No			2	no		yes	yes	no	no	no	no	yes	1	5
109504	m	53	NO	YES	NO	Non-Hispanic Black	Born in 50 US states or Washington, DC	Some college or AA degree	3.55	103.7	189	46.7	42	37.2	102.8		1			15		No				no		no	no	no	no	no	no	no	1	1	0	53.77	48.52	1.02	6.37	6.24	0.78	9.7	12.49	1.27	37.7	29.79	0.66
80846	female	80	YES	NO	NO	Non-Hispanic White	Born in 50 US states or Washington, DC	High school graduate/GED or equivalent	1.02	68.1	152.8		36.2	28.5		1			80			yes	yes		yes	no		no	no	no	no	no	no	yes	1	1	0	22.59	37.71	0.52	2.76	5.32	0.45	5.29	11.75	0.7	14.54	20.64	0.29
120212	m	61	NO	YES	NO	Non-Hispanic Black	Born in 50 US states or Washington, DC	Some college or AA degree	1.82	106.8	189.1	47	44	33.4	111		2			21		No				no		no	yes	no	no	no	no	no	2	1	0	37.5	44.07	0.72	4.23	5.89	0.67	9.72	14.42	0.99	23.55	23.76	0.61
121872	m	67	NO	YES	NO	Non-Hispanic White	Born in 50 US states or Washington, DC	College graduate or above	5	94.9	174.8	38.1	37	34.6	113.1		1			45		No				no		yes	yes	no	no	no	yes	no	1	1	0	53.49	47.5	0.76	4.43	5.86	0.8	12.11	15.18	1.4	36.94	26.46	0.53
77654	female	70	YES	NO	NO	Mexican American	Born in Mexico	Less than 9th grade		78.6	149.2	31.3	34.2	38.4	105.8	1			47			No				no		no	yes	no	no	no	no	no	1	1	0	23.99	28.09	0.62	2.98	4.77	0.67	6.12	9.09	1.05	14.89	14.23	0.45
83426	female	56	NO	NO	YES	Non-Hispanic White	Born in 50 US states or Washington, DC	Some college or AA degree	3.14	92	158.7	33.4	35.1	36.5	126.6			1			15	yes	yes			no		no	yes	no	no	no	yes	no	1	2	6
79288	female	79	NO	YES	NO	Non-Hispanic White	Born in 50 US states or Washington, DC	Some college or AA degree	1.21	87.8	155	30.2	34	39.8	114		1			25		No				no		no	no	no	no	no	yes	no	1	1	0	32.47	34.62	0.71	4.01	5.67	0.67	7.42	11.07	1.18	21.05	17.88	0.46
114586	female	64	NO	YES	NO	Non-Hispanic White	Born in 50 US states or Washington, DC	Some college or AA degree	2.82	86.9	152.7	37.3	35.2	38.4	109.1		1			12		No				no		no	no	no	no	no	yes	no	1	1	0	28.92	35.02	0.71	3.68	5.21	0.62	6	9.66	0.96	19.23	20.15	0.5
113635	female	80	NO	YES	NO	Non-Hispanic White	Born in 50 US states or Washington, DC	High school graduate/GED or equivalent	5	102.8	157.3						1			30		No				no		no	no	no	no	no	yes	no	1	2	6
112799	m	74	YES	NO	NO	Other Hispanic	Born in 50 US states or Washington, DC	Less than 9th grade	2.25	54.3	167.6					1			45			yes	yes			no		no	no	no	no	no	no	no	1	5
113549	female	71	NO	YES	NO	Non-Hispanic White	Born in 50 US states or Washington, DC	9-11th grade (Includes 12th grade with no diploma)	3.65	49.2	153.1	33.5	34.6	24.1	73.8		2			45		yes	yes		yes	no		no	yes	no	no	no	no	yes	2	1	0	22.28	32.38	0.62	2.43	3.9	0.49	4.82	9.89	0.81	15.03	18.59	0.42
111449	m	59	NO	NO	YES	Non-Hispanic White	Born in 50 US states or Washington, DC	Some college or AA degree	1.1	65.2	167.8	37.8			96.5			3			28	yes	yes			no		yes	no	no	no	no	no	no	3	1	0	30.47	40.95	0.53	2.88	5.41	0.58	8.47	14.52	0.91	19.11	21.02	0.44
80067	m	65	NO	NO	YES	Other Hispanic	Born in Mexico	Some college or AA degree	0.42	63.4	164.2	34.6	35.5	30.1	91.5			1			38	No				no		no	yes	no	no	no	no	no	1	1	0	36.15	39.26	0.7	3.62	5.16	0.71	8.49	11.88	1.08	24.05	22.21	0.47
74562	m	62	NO	YES	NO	Non-Hispanic White	Born in 50 US states or Washington, DC	Some college or AA degree	3.54	91.2	179.7	39.7	39.3	32.7	111.3		1			15		No				yes	2	no	no	no	no	no	no	no	1	1	0	37.28	44.09	0.62	3.93	6.37	0.69	9.25	13.51	1	24.1	24.21	0.35
115554	female	58	NO	YES	NO	Non-Hispanic White	Born in 50 US states or Washington, DC	High school graduate/GED or equivalent	1.37	56.3	160.8	36.8	36	25.6	89.3		2			27		yes	yes			no		no	no	no	no	no	no	no	2	1	0	21.86	32.23	0.57	3.07	5.36	0.56	5.46	9.75	0.78	13.33	17.13	0.42
119132	m	59	NO	YES	YES	Non-Hispanic White	Born in 50 US states or Washington, DC	College graduate or above	4.64	75	180.4	44	41	29.3	93.4		1	1		40	16	No				no		no	no	no	no	no	no	no	2	1	0	47.85	49.31	0.8	4.44	5.58	0.78	12.41	15.87	1.11	30.99	27.87	0.59
116216	female	80	YES	NO	NO	Non-Hispanic White	Born in 50 US states or Washington, DC	High school graduate/GED or equivalent	5	61.6	159	36.1	33.6	28.9	81.1	1			40			No				no		no	yes	no	no	no	no	no	1	1	0	24.68	35.9	0.64	3.43	5.37	0.44	4.72	10.77	0.84	16.53	19.76	0.5
112639	female	79	NO	NO	YES	Non-Hispanic White	Born in 50 US states or Washington, DC	9-11th grade (Includes 12th grade with no diploma)	1.26	66.9	153.3	35	33.5	27.6	102			1			63	yes	yes		2	yes	999	no	yes	no	no	no	no	yes	1	1	0	27.53	35.18	0.66	3.13	4.75	0.63	6.39	10.22	0.89	18.01	20.21	0.48
81359	female	57	YES	NO	NO	Non-Hispanic Black	Born in 50 US states or Washington, DC	Some college or AA degree	0.88	77.4	162.6	36.2	35.2	33.8	106.9	1			12			No			2	yes	999	no	yes	no	no	no	no	yes	1	1	0	25.14	31.29	0.89	4.65	5.22	0.54	4.59	8.54	0.91	15.9	17.53	0.73
73840	female	77	NO	YES	NO	Non-Hispanic White	Born in 50 US states or Washington, DC	College graduate or above	1.89	72	152	33.3	34.1	33.1	101.2		2			45		No			yes	no		no	no	no	no	no	no	yes	2	1	0	22.75	30.5	0.56	2.85	5.09	0.59	5.99	10.15	0.91	13.91	15.26	0.37
123196	female	65	YES	NO	YES	Non-Hispanic White	Born in 50 US states or Washington, DC	Some college or AA degree	5	94.4	155.8	35	36	38.7	114	1		1	60		17	No				no		yes	no	no	no	no	no	no	2	1	0	31.77	36.76	0.88	5.13	5.86	0.64	6.8	10.56	0.98	19.84	20.35	0.64
80512	female	69	NO	YES	NO	Non-Hispanic White	Born in 50 US states or Washington, DC	College graduate or above	0.87	87.4	159.2	36.7	34.5	31.4	109.8		1			65		No			2	yes	1	no	no	no	no	no	no	yes	1	5
75744	female	72	NO	YES	NO	Non-Hispanic White	Born in 50 US states or Washington, DC	High school graduate/GED or equivalent	1.31	60.5	157.5	36.5	38.7	28	101		1			69		No			2	yes	1	no	no	no	no	no	no	yes	1	1	0	26.81	38.29	0.58	3.14	5.43	0.53	6.5	12.16	0.83	17.18	20.7	0.33
120001	female	57	NO	NO	YES	Non-Hispanic Black	Born in 50 US states or Washington, DC	9-11th grade (Includes 12th grade with no diploma)	0.12	83.8	162.8	34.9	38.7	37.7	116			1			47	No				no		no	yes	no	no	no	no	no	1	1	0	28.78	33.75	0.67	3.19	4.75	0.64	8.12	12.72	1.07	17.47	16.27	0.59
116866	female	80	NO	YES	NO	Non-Hispanic White	Born in 50 US states or Washington, DC	High school graduate/GED or equivalent	2.16	49.6	158.2	40.7	34.6	22.9	81.4		2			40		No			2	no		yes	yes	no	no	no	yes	yes	2	1	0	15.78	37.4	0.41	2.21	5.38	0.31	3.02	9.91	0.48	10.54	22.11	0.21
111723	female	66	NO	YES	NO	Other Race - Including Multi-Racial	Born in 50 US states or Washington, DC	College graduate or above	5	59.7	153.5	32	31.2	28.7	95.1		1			5		No				no		no	no	no	no	no	no	no	1	5
122902	m	57	NO	YES	NO	Non-Hispanic Black	Born in 50 US states or Washington, DC	Some college or AA degree	1.84	73.8	166.6	38.9	38.4	34.4	91		1			11		yes	yes		2	yes	4	yes	yes	no	no	no	yes	yes	1	1	0	40.29	42.05	0.8	4.5	5.63	0.69	9.74	14.23	1.17	26.05	22.19	0.56
112243	female	69	NO	YES	NO	Non-Hispanic White	Born in 50 US states or Washington, DC	Some college or AA degree	1.86	70	154.9	34.3	38.5	31.5	100.3		1			45		No				no		no	no	no	no	no	no	no	1	1	0	26.66	32.76	0.68	3.46	5.12	0.59	6.48	10.96	1	16.72	16.67	0.49
83374	m	61	NO	YES	NO	Non-Hispanic White	Born in 50 US states or Washington, DC	College graduate or above	5	99.5	169.6	38.4	37	37.3	109.4		1			8		No				no		no	yes	no	no	no	yes	no	1	1	0	62.15	45.43	1.19	6.16	5.18	1.02	14.3	14.02	1.59	41.69	26.23	1.04
120338	female	66	NO	YES	YES	Non-Hispanic White	Born in 50 US states or Washington, DC	College graduate or above	3.36	97.2	166.2	36.8	39.1	37.3	113.2		1	1		58	46	No			2	no		yes	yes	no	no	no	no	yes	2	1	0	32.94	37.01	0.79	3.83	4.88	0.71	10.2	14.3	1.06	18.91	17.84	0.62
116065	m	56	NO	YES	NO	Other Race - Including Multi-Racial	Born in Mexico	College graduate or above	1.91	109.4	171.8	40.7	42.3	41.3	118.4		1			6		No				no		no	no	no	no	no	no	no	1	1	0	38.02	33.71	1	4.64	4.65	0.86	10.13	11.81	1.35	23.25	17.26	0.7
120224	m	68	NO	YES	NO	Non-Hispanic Black	Born in 50 US states or Washington, DC	Some college or AA degree		74.3	162	41.1	40	29.8	106.5		1			65		No				no		yes	yes	no	yes	no	no	no	1	5
78561	m	80	YES	NO	NO	Non-Hispanic White	Born in 50 US states or Washington, DC	High school graduate/GED or equivalent	1.93	77	167.5	38	37.3	30.1	100.5	2			74			yes	yes			no		no	yes	yes	no	no	no	no	2	5
79199	female	80	NO	YES	NO	Mexican American	Born in Mexico	Less than 9th grade	0.73	77.1	153.7	33.9	33.7	30.1	117.1		1			80		No			2	no		no	no	no	yes	no	no	yes	1	1	0	20.31	37.06	0.39	2.39	6.19	0.31	3.74	12.11	0.76	14.18	18.76	0.27
113768	female	66	NO	YES	NO	Non-Hispanic Black	Born in 50 US states or Washington, DC	Some college or AA degree	0.64	42.7	166.4	38.7	35.8	20.3	68.7		1			60		No				no		yes	no	no	yes	no	no	no	1	1	0	23.84	30.97	0.67	3.29	4.95	0.49	4.56	9.25	0.95	15.99	16.78	0.5
112128	female	80	YES	NO	NO	Non-Hispanic White	Born in 50 US states or Washington, DC	9-11th grade (Includes 12th grade with no diploma)	4.37	59.3	145.5	31	33	28.5	102.5	1			80			yes	yes		2	no		no	yes	yes	no	no	no	yes	1	5
111728	m	80	YES	NO	NO	Non-Hispanic White	Born in 50 US states or Washington, DC	Some college or AA degree	0.77	84.8	167.5	42	41.2	27.5	111.7	1			80			No				no		no	no	yes	no	no	no	no	1	5
113753	female	80	YES	NO	NO	Other Race - Including Multi-Racial	Born in 50 US states or Washington, DC	High school graduate/GED or equivalent	1.58	74.5	154.1					2			80			No				yes	23	no	no	yes	no	no	no	no	2	5
113072	m	77	NO	YES	NO	Non-Hispanic White	Born in 50 US states or Washington, DC	Some college or AA degree	5	168.3	175.5	40	42	50.4	155.7		1			64		yes	No	66		no		no	yes	no	yes	no	no	no	1	5
120821	female	80	YES	YES	NO	Non-Hispanic White	Born in 50 US states or Washington, DC	Some college or AA degree	1.53	60.1	146.1		35.5	25.9		2	1		67	58		yes	yes			no		no	no	no	yes	no	no	no	3	5
112921	female	80	YES	NO	YES	Non-Hispanic White	Born in 50 US states or Washington, DC	High school graduate/GED or equivalent		51.6	152	32.6	33.7	26.3	78.8	2		1	66		70	yes	yes			no		no	yes	yes	no	yes	no	no	3	5
78242	m	78	YES	NO	NO	Non-Hispanic Black	Born in 50 US states or Washington, DC	Some college or AA degree	4.61	97.3	171.6	44.6	39.8	36.8	114.3	1			76			yes	No	73		no		no	yes	yes	no	no	no	no	1	1	0	56.27	47.38	1.05	6.31	6	0.94	13.96	14.8	1.35	36.01	26.59	0.65
80586	female	80	NO	YES	NO	Non-Hispanic White	Born in 50 US states or Washington, DC	High school graduate/GED or equivalent	2.32	64.1	144.4	32	37	33.2	104.3		1			60		yes	No	50	yes	yes	1	no	no	no	yes	no	no	yes	1	1	0	22.62	30.43	0.56	2.78	4.96	0.55	5.55	10.09	0.93	14.29	15.38	0.32
111140	female	80	NO	YES	YES	Non-Hispanic White	Born in 50 US states or Washington, DC	9-11th grade (Includes 12th grade with no diploma)	0.29	79.1	153.4	36.5	38	29.2	117.3		1	1		99999	76	yes	No	70	yes	no		yes	no	no	yes	no	no	yes	2	1	0	25.82	38.01	0.53	2.88	5.43	0.54	6.49	12.13	0.81	16.45	20.44	0.3
109677	female	76	NO	YES	NO	Other Hispanic	Born in Mexico	Less than 9th grade	4.06	91.1	157.8	39.3	38	36.4	114.8		1			60		No				no		no	no	no	yes	no	no	no	1	2	6
113777	m	69	NO	YES	NO	Non-Hispanic Black	Born in 50 US states or Washington, DC	High school graduate/GED or equivalent	0.99	79.2	172.2	43.5	41.3	33.6	97.5		1			62		No				no		no	yes	no	yes	no	no	no	1	1	0	36.75	44.42	0.78	3.98	5.1	0.58	7.16	12.3	0.95	25.61	27.02	0.7
114413	female	59	YES	NO	NO	Non-Hispanic White	Born in 50 US states or Washington, DC	High school graduate/GED or equivalent	0.72	60.3	154.6	34.8	39.7	29.3	97.1	1			56			No				no		no	no	yes	no	no	no	no	1	1	0	19.58	32.26	0.55	2.91	5.3	0.49	5.26	10.75	0.7	11.4	16.21	0.31
80133	m	80	NO	YES	NO	Non-Hispanic Black	Born in Mexico	College graduate or above	5	83.6	172.6	40.7	40.4	34.4	105.8		1			80		No			yes	yes	20	no	no	no	yes	no	no	yes	1	1	0	38.33	42.87	0.71	4.08	5.77	0.7	8.71	12.42	1.04	25.53	24.68	0.44
119242	female	61	NO	YES	NO	Non-Hispanic White	Born in 50 US states or Washington, DC	Some college or AA degree	0.94	101.3	166.2	36.5	38.5	41.6	118.6		2			12		yes	yes			no		no	no	no	no	no	no	no	2	1	0	23.6	35.29	0.62	2.9	4.69	0.47	4.9	10.4	0.78	15.8	20.2	0.28
80148	m	80	YES	NO	YES	Mexican American	Born in Mexico	Less than 9th grade	0.61	123.6	172.6					1		1	78		78	No				no		no	no	no	no	no	no	no	2	5
112454	m	62	YES	YES	NO	Non-Hispanic White	Born in 50 US states or Washington, DC	Some college or AA degree	2.24	88.4	177.7	43.5	41.7	39	94.3	1	1		50	17		yes	yes			no		no	no	no	no	no	no	no	2	1	0	44.88	51.04	0.75	4.39	5.83	0.73	11.74	16.2	0.99	28.76	29.01	0.47
116976	m	65	YES	NO	NO	Non-Hispanic Black	Born in 50 US states or Washington, DC	9-11th grade (Includes 12th grade with no diploma)	0.71	117.2	168.3	41	42.9	43.6	133.1	1			25			yes	yes			no		no	yes	no	no	no	no	no	1	2	6
123994	female	64	NO	YES	NO	Mexican American	Born in 50 US states or Washington, DC	College graduate or above	0.99	83	156.7	27.9	33.4	28.8	114.4		1			42		yes	yes			no		no	yes	no	no	no	yes	no	1	1	0	21.93	31.2	0.6	3	5.02	0.56	5.52	9.86	0.82	13.41	16.32	0.36
82055	m	77	NO	YES	NO	Non-Hispanic White	Born in 50 US states or Washington, DC	Some college or AA degree		106.6	171.7	42.6					1			99999		No				no		no	no	no	no	no	no	no	1	5
118399	m	66	NO	YES	NO	Non-Hispanic Black	Born in 50 US states or Washington, DC	Some college or AA degree	3.52	73.9	182.7	46.1	40.8	28.8	90.9		2			35		yes	yes			no		no	no	no	no	no	no	no	2	1	0	44.54	47.3	0.77	4.48	5.79	0.64	8.64	13.53	1.12	31.43	27.99	0.49
120208	m	80	NO	YES	NO	Non-Hispanic White	Born in 50 US states or Washington, DC	College graduate or above	5	73.4	179.7	40.5	41	26.5	94.2		1			16		No				no		no	no	no	no	no	yes	no	1	1	0	42.91	47.41	0.89	4.99	5.63	0.59	10.33	17.43	1.13	27.59	24.35	0.58
123930	m	80	YES	NO	NO	Non-Hispanic Black	Born in 50 US states or Washington, DC	Some college or AA degree	4.31	74	170.9	44.7	39	31.4	97.8	1			55			No				no		no	yes	no	no	no	no	no	1	1	0	41.62	43.62	0.79	4.72	6	0.73	9.99	13.69	1.13	26.91	23.93	0.55
111441	m	64	NO	YES	NO	Other Race - Including Multi-Racial	Born in Mexico	College graduate or above	5	81	176.3	41	39	33	98.6		1			15		No				no		no	yes	no	no	no	no	no	1	1	0	39.76	41.7	0.7	4.14	5.92	0.72	9.81	13.73	1.17	25.81	22.05	0.5
113831	m	80	NO	YES	NO	Non-Hispanic White	Born in 50 US states or Washington, DC	Some college or AA degree	0.09	84.6	173.9	40.7	40.4	29.6	105.6		1			21		No				no		no	yes	no	no	no	no	no	1	1	0	32.02	44.42	0.51	3.05	6.01	0.53	7.82	14.86	0.9	21.16	23.56	0.2
74304	m	80	NO	YES	NO	Non-Hispanic White	Born in 50 US states or Washington, DC	Some college or AA degree	0.83	88.5	167.8	41.2	41.4	32.9	118		3			62		yes	yes			no		no	yes	no	no	no	no	no	2	1	0	32.92	41.75	0.6	3.3	5.49	0.59	8.65	14.59	0.97	20.97	21.67	0.21
83179	m	64	NO	YES	NO	Non-Hispanic Black	Born in 50 US states or Washington, DC	Some college or AA degree	3.83	110.2	184.8	41.5	43	40.2	120.2		1			16		yes	yes			no		no	yes	no	no	no	no	no	1	1	0	49.72	38.85	1	5.47	5.46	1.02	11.52	11.29	1.48	32.73	22.1	0.79
111678	m	77	NO	YES	NO	Non-Hispanic White	Born in 50 US states or Washington, DC	Some college or AA degree	1.52	170.8	174.7						1			25		yes	yes			no		no	yes	no	no	no	no	no	1	5
110489	m	80	YES	NO	NO	Non-Hispanic Black	Born in 50 US states or Washington, DC	9-11th grade (Includes 12th grade with no diploma)	1.39	60.4	172.2					1			80			No				no		no	no	no	no	no	no	no	1	5
116208	m	67	YES	NO	NO	Non-Hispanic Black	Born in 50 US states or Washington, DC	Less than 9th grade	1.16	70.4	170.9	39	37.5	29		1			66			No				no		no	no	no	no	no	no	no	1	1	0	40.31	42.9	0.78	4.54	5.79	0.68	9.59	14.1	1.14	26.18	23.01	0.52
120656	m	80	NO	YES	NO	Other Race - Including Multi-Racial	Born in 50 US states or Washington, DC	College graduate or above	4.73	84.7	177	38.5	42.2	33.2	112.3		1			80		yes	yes			no		no	no	no	no	no	no	no	1	5
118799	m	80	NO	YES	NO	Non-Hispanic White	Born in 50 US states or Washington, DC	High school graduate/GED or equivalent	1.17	84.2	172.9	41.2	42.5	27.7	109.3		1			73		No				no		no	yes	no	no	no	no	no	1	1	0	30.03	40.28	0.6	3.47	5.76	0.59	7.22	12.23	0.87	19.34	22.29	0.23
123489	m	80	NO	NO	YES	Other Race - Including Multi-Racial	Born in Mexico	College graduate or above	0.83	76.9	161.5	36	35.8	32.3	103.4			3			64	No				no		no	no	no	no	no	no	no	3	1	0	46.77	41.29	0.97	5.04	5.22	0.97	10.99	11.38	1.25	30.73	24.69	0.71
80898	m	76	YES	YES	NO	Non-Hispanic Black	Born in 50 US states or Washington, DC	Less than 9th grade	0.65	84.2	167.8	36.8	39.8	32.2	104.8	2	1		35	25		yes	yes			no		no	yes	no	no	no	no	no	3	1	0	32.88	46.09	0.61	3.87	6.32	0.48	8.02	16.74	0.91	20.99	23.02	0.42
115459	m	76	NO	NO	YES	Non-Hispanic White	Born in 50 US states or Washington, DC	High school graduate/GED or equivalent	1.91	106.1	182.2	39.7	45.3	39	123.4			1			62	yes	No	65		no		no	no	no	no	no	no	no	1	1	0	34.79	44.66	0.62	3.75	6.05	0.56	8.58	15.39	0.97	22.45	23.22	0.32
115151	m	60	NO	YES	NO	Non-Hispanic White	Born in 50 US states or Washington, DC	Some college or AA degree	2.47	108	174.3	38.9	40	41.4	124.2		1			13		No				no		no	yes	no	no	no	no	no	1	5
118778	m	77	NO	YES	NO	Non-Hispanic White	Born in 50 US states or Washington, DC	High school graduate/GED or equivalent	3.4	56.8	167	38.4	36.5	27.4	87.6		3			8		No			yes	no		no	yes	no	no	no	yes	yes	2	1	0	32.24	39.37	0.62	3.53	5.75	0.54	6.97	13.03	1.06	21.74	20.58	0.37
116390	female	80	NO	YES	NO	Other Race - Including Multi-Racial	Born in 50 US states or Washington, DC	Less than 9th grade	1.1	75.2	149.3						1			80		yes	yes		yes	no		no	no	no	no	no	no	yes	1	5
77876	female	80	NO	YES	NO	Non-Hispanic White	Born in 50 US states or Washington, DC	Some college or AA degree	1.27	75.4	149.3						1			45		yes	yes			yes	1	no	no	no	no	no	yes	no	1	1	0	23.29	33.05	0.54	2.47	4.54	0.5	5.56	11.06	0.88	15.26	17.45	0.36
120348	m	53	NO	YES	NO	Non-Hispanic Black	Born in 50 US states or Washington, DC	9-11th grade (Includes 12th grade with no diploma)		109.5	171.1						1			50		No				yes	2	no	yes	no	no	no	no	no	1	5
80129	m	76	NO	NO	YES	Non-Hispanic White	Born in 50 US states or Washington, DC	Some college or AA degree	4.84	126	164.9							1			65	No			yes	no		no	yes	no	no	no	no	yes	1	5
75769	m	72	NO	YES	NO	Non-Hispanic White	Born in 50 US states or Washington, DC	9-11th grade (Includes 12th grade with no diploma)	4.48	76.7	180.4	41.4	42	30.5	104.8		1			40		No				no		no	no	no	no	no	no	no	1	1	0	38.13	46.84	0.61	3.37	5.57	0.63	9.77	15.49	0.97	24.99	25.77	0.34
124735	m	63	NO	YES	NO	Non-Hispanic White	Born in 50 US states or Washington, DC	Some college or AA degree	5	83.6	181.9	42.7	42	30.7	95.9		1			25		yes	yes			no		no	no	no	no	no	no	no	1	1	0	40.14	48.86	0.69	4.23	6.1	0.59	9.46	16.04	0.99	26.45	26.72	0.51
123199	m	54	NO	YES	NO	Non-Hispanic Black	Born in 50 US states or Washington, DC	High school graduate/GED or equivalent	2.13	85.4	178.5	44.4	41.1	34.5	96.4		1			20		No				no		no	yes	no	no	no	no	no	1	1	0	60.93	44.04	1.16	6.44	5.57	1.06	11.88	11.24	1.57	42.61	27.23	0.86
110849	m	79	NO	YES	NO	Other Race - Including Multi-Racial	Born in 50 US states or Washington, DC	9-11th grade (Includes 12th grade with no diploma)	0.71	85	169.7	38.3	41.1	34.5	110.5		2			26		yes	yes			no		no	yes	no	no	no	yes	no	2	1	0	34.92	41.62	0.69	3.98	5.79	0.62	8.16	13.21	1.01	22.78	22.62	0.32
118242	m	76	NO	YES	NO	Non-Hispanic White	Born in 50 US states or Washington, DC	High school graduate/GED or equivalent	5	94.5	176.3	39	45.6	31.7	117.5		1			15		No				no		no	yes	no	no	no	no	no	1	1	0	42.41	47.68	0.73	4.16	5.71	0.7	13	18.56	1.08	25.25	23.41	0.75
110737	m	77	NO	YES	YES	Non-Hispanic White	Born in 50 US states or Washington, DC	College graduate or above	5	114.9	173.2	38.6	42.5	39	130.5		1	1		30	58	yes	yes			no		no	yes	no	no	no	no	no	2	5
118871	m	63	NO	YES	NO	Non-Hispanic White	Born in 50 US states or Washington, DC	Some college or AA degree	5	103.2	188.8	42.9	45	36.1	107		1			15		No				no		no	no	no	no	no	yes	no	1	1	0	54.43	48.61	0.85	5.54	6.56	0.85	11.98	14.18	1.32	36.91	27.87	0.56
109614	m	80	NO	YES	NO	Non-Hispanic White	Born in 50 US states or Washington, DC	College graduate or above	3.48	94.5	180.4	39	40.5	32.1	112.7		1			17		No				no		no	no	no	no	no	no	no	1	1	0	45.34	47.55	0.76	4.69	6.18	0.8	10.6	13.33	1.07	30.05	28.04	0.32
110952	m	80	NO	YES	NO	Non-Hispanic White	Born in 50 US states or Washington, DC	Some college or AA degree	3.61	97.6	182.6	41.3	42.4	34.3	116.3		1			4		No				no		no	yes	no	no	no	no	no	1	1	0	45.66	46.34	0.7	4.05	5.81	0.83	12.75	15.34	1.15	28.86	25.2	0.4
74385	m	73	NO	YES	YES	Non-Hispanic White	Born in Mexico	College graduate or above	3.87	90.7	170.4	38	41	34.4	107.5		1	1		71	71	yes	yes			yes	4	no	yes	no	no	no	no	no	2	1	0	40.26	46.12	0.64	4.02	6.29	0.71	10.53	14.93	1.03	25.71	24.9	0.37
73987	m	56	NO	YES	NO	Mexican American	Born in 50 US states or Washington, DC	Some college or AA degree	1.03	93.8	163.9	40.6	39	35.5	116		2			40		No			2	no		no	yes	no	no	no	no	yes	2	5
76599	m	63	NO	YES	NO	Non-Hispanic Black	Born in 50 US states or Washington, DC	High school graduate/GED or equivalent		102.6	177.3	43.4	41.7	38.5	122.2		1			45		yes	yes			no		no	yes	no	no	no	no	no	1	2	6
79048	m	80	NO	YES	NO	Non-Hispanic White	Born in 50 US states or Washington, DC	College graduate or above	5	119	185	37.2	42.5	38.9	132.1		1			60		No			yes	yes	10	no	yes	no	no	no	no	yes	1	2	6
76116	m	68	NO	YES	NO	Non-Hispanic White	Born in 50 US states or Washington, DC	Some college or AA degree		108.8	175.3	41.2	39.3	38.5	120.7		2			4		No				yes	4	no	yes	no	no	no	no	no	2	1	0	35.32	45.23	0.55	3.05	5.59	0.55	7.81	14.1	0.96	24.46	25.54	0.32
112802	m	71	NO	YES	NO	Non-Hispanic White	Born in 50 US states or Washington, DC	Some college or AA degree		126.2	185.2	41	38.9	36.8	126.2		1			15		yes	yes			no		no	no	no	no	no	no	no	1	1	0	51.27	49.8	0.9	4.95	5.48	0.84	11.48	13.65	1.14	34.83	30.67	0.75
81601	m	65	NO	YES	NO	Non-Hispanic Black	Born in 50 US states or Washington, DC	College graduate or above	1.29	72.3	172.9	43.8	39.5	31.6	92.3		1			17		No				no		no	no	no	no	no	no	no	1	1	0	44.41	45.13	0.78	4.43	5.67	0.65	9.12	14.13	1.22	30.87	25.33	0.64
76827	female	72	NO	YES	NO	Mexican American	Born in Mexico	Less than 9th grade	0.44	69	156.4	33.7	35.5	33.1	106.2		1			28		No				no		no	no	no	no	no	yes	no	1	5
78428	female	68	NO	YES	NO	Non-Hispanic White	Born in 50 US states or Washington, DC	9-11th grade (Includes 12th grade with no diploma)	1.19	80.7	164.5	39	39	32.3	109.2		1			54		yes	yes			no		no	no	no	no	no	no	no	1	5
111787	m	57	NO	NO	YES	Other Race - Including Multi-Racial	Born in 50 US states or Washington, DC	Some college or AA degree	0.49	96.7	178.2	42.6	39	37.2	105.1			1			40	No				no		no	no	no	no	no	no	no	1	1	0	54.21	47.62	1.03	6.33	6.13	0.8	12.31	15.45	1.37	35.57	26.04	0.86
74702	m	68	NO	YES	NO	Non-Hispanic White	Born in 50 US states or Washington, DC	College graduate or above	5	112.3	183.3	42.3	40.2	38.4	113.4		1			16		No				no		no	no	no	no	no	no	no	1	1	0	52.95	47.33	0.97	6.05	6.25	0.88	15.55	17.58	1.33	31.35	23.5	0.75
112349	female	80	NO	NO	YES	Non-Hispanic White	Born in 50 US states or Washington, DC	Some college or AA degree	2.51	95.4	164.2	38.9	37.3	39.3	116.5			1			30	yes	No	72	2	no		no	yes	no	no	no	no	yes	1	5
78899	m	80	NO	YES	NO	Non-Hispanic White	Born in 50 US states or Washington, DC	College graduate or above	2.78	77.1	179.3	42.8	38.7	30.2	94		1			8		No				no		no	yes	no	no	no	no	no	1	1	0	48.07	44.33	0.95	5.61	5.9	0.84	11.59	13.73	1.25	30.86	24.7	0.61
82608	m	78	NO	NO	YES	Mexican American	Born in 50 US states or Washington, DC	Less than 9th grade	0.65	69.4	162.9	35.2	33.6	29.6	95.5			1			99999	No				yes	2	no	no	no	no	no	no	no	1	1	0	29.94	39.06	0.68	3.43	5.09	0.57	7.46	13.22	0.92	19.04	20.76	0.38
122584	m	70	NO	NO	YES	Non-Hispanic White	Born in 50 US states or Washington, DC	College graduate or above	1.85	105	189.1	43.7	41.8	36.1	116.3			3			19	yes	yes		yes	no		no	no	no	no	no	yes	yes	3	1	0	40.51	46.46	0.63	3.6	5.75	0.63	7.8	12.35	1.03	29.11	28.36	0.51
121607	m	72	NO	YES	NO	Non-Hispanic White	Born in 50 US states or Washington, DC	College graduate or above	2.46	87.6	172.5	41.9	42	33.2	108.6		2			99999		No				no		no	yes	no	no	no	no	no	2	1	0	48.58	47.5	0.77	4.75	6.21	0.83	11.28	13.52	1.17	32.54	27.77	0.59
111123	m	80	YES	NO	NO	Non-Hispanic White	Born in 50 US states or Washington, DC	High school graduate/GED or equivalent	1.11	98.6	182.4	46	43	32.5	111.2	1			50			yes	yes			no		no	no	no	no	no	no	no	1	1	0	53.88	50.94	0.72	4.63	6.41	0.93	14.15	15.3	1.2	35.11	29.23	0.62
117692	m	69	NO	YES	NO	Non-Hispanic Black	Born in 50 US states or Washington, DC	9-11th grade (Includes 12th grade with no diploma)	0.83	94.6	178.4		41	34.5	114.6		1			44		No				no		no	no	no	no	no	no	no	1	1	0	55.8	52.53	0.85	5.14	6.03	0.82	13.36	16.22	1.23	37.3	30.29	0.52
122520	m	54	YES	YES	NO	Non-Hispanic White	Born in 50 US states or Washington, DC	Some college or AA degree	5	92.5	170.5	38	39.2	34.5	110	1	2		20	12		yes	yes			no		no	yes	no	no	no	no	no	3	5
114054	m	77	NO	YES	NO	Non-Hispanic Black	Born in 50 US states or Washington, DC	High school graduate/GED or equivalent	3.08	92.7	170	39.6	39.3	32.7	108.3		1			11		No				no		no	yes	no	no	no	no	no	1	1	0	61.55	46.81	1.12	6.73	5.99	1.08	16.35	15.16	1.5	38.48	25.67	0.85
111776	female	70	NO	YES	NO	Non-Hispanic Black	Born in 50 US states or Washington, DC	9-11th grade (Includes 12th grade with no diploma)	1.6	89.1	164.7	35.5	38.5	36.5	106.5		1			45		No			2	yes	5	no	yes	no	no	no	no	yes	1	2	6
109908	m	80	NO	NO	YES	Non-Hispanic White	Born in 50 US states or Washington, DC	College graduate or above	5	56.2	169	39.2	36.1	24.7	78.6			1			76	No			yes	no		no	yes	no	no	no	no	yes	1	1	0	26.66	44.11	0.55	3.19	5.86	0.47	7.24	15.41	0.71	16.23	22.84	0.32
82231	m	53	YES	NO	NO	Non-Hispanic White	Born in 50 US states or Washington, DC	High school graduate/GED or equivalent	0.61	67.9	178.7	41	39	28.3	83	1			20			No				no		no	yes	no	no	no	no	no	1	1	0	43.37	49.1	0.66	4.03	6.12	0.63	9.55	15.29	1.08	29.79	27.69	0.47
116461	m	80	NO	YES	NO	Non-Hispanic White	Born in 50 US states or Washington, DC	High school graduate/GED or equivalent	3.04	78.5	174.9	45.9	41	32.5	96.2		1			75		No				no		no	yes	no	no	no	no	no	1	1	0	49.34	52.96	0.76	4.68	6.2	0.63	10.32	16.27	1.13	34.35	30.49	0.42
123931	m	63	NO	YES	NO	Non-Hispanic Black	Born in 50 US states or Washington, DC	Some college or AA degree	1.32	63.8	170.9	40.1	37.7	27.7	91.6		1			30		No				yes	6	no	yes	no	no	no	no	no	1	1	0	36.37	43.24	0.75	4.04	5.37	0.58	8.49	14.57	1.02	23.85	23.29	0.46
121975	m	62	YES	NO	NO	Non-Hispanic Black	Born in 50 US states or Washington, DC	High school graduate/GED or equivalent	3.49	71.5	164.5	39.8	35.8	31.3	95.2	1			42			No				no		no	yes	no	no	no	no	no	1	1	0	39.38	37.42	0.82	4.08	4.99	0.74	8.87	12.04	1.3	26.42	20.39	0.59
76434	m	50	NO	YES	NO	Mexican American	Born in Mexico	Less than 9th grade		76.8	162.3	38	37.2	33.9	97.5		1			39		No				no		no	no	no	no	no	no	no	1	1	0	31.1	32.82	0.96	4.69	4.9	0.68	7.89	11.54	1.13	18.51	16.38	0.79
122848	m	73	NO	NO	YES	Other Race - Including Multi-Racial	Born in Mexico	Less than 9th grade	1.3	88.1	168.1	35.5	35.5	37.5	113			1			40	yes	yes			no		no	yes	no	no	no	no	no	1	2	6
111036	m	75	NO	NO	YES	Non-Hispanic White	Born in 50 US states or Washington, DC	High school graduate/GED or equivalent	5	105.5	176.7	43.2	41.3	35.7	120.7			1			45	No				no		no	yes	no	no	no	no	no	1	1	0	38.05	42.62	0.79	4.41	5.59	0.66	8.62	13.1	1.05	25.02	23.93	0.35
120080	m	61	NO	YES	NO	Other Hispanic	Born in Mexico	High school graduate/GED or equivalent	1.18	105.1	170.6	42.5	36.3	38.7	116.2		1			60		No				no		no	no	no	no	no	no	no	1	1	0	45.59	38.71	0.98	5.34	5.46	0.9	10.03	11.1	1.36	30.21	22.16	0.76
81851	m	73	NO	YES	NO	Non-Hispanic White	Born in 50 US states or Washington, DC	High school graduate/GED or equivalent	1.38	68.8	163.4	39	37.7	28.5	101.3		2			35		yes	yes			no		yes	no	no	no	no	yes	no	2	1	0	37.16	42.08	0.69	3.9	5.62	0.69	10.64	15.43	1.08	22.62	21.02	0.46
116824	female	80	YES	NO	NO	Non-Hispanic Black	Born in 50 US states or Washington, DC	Some college or AA degree	4.41	76.6	155.9					1			12			yes	yes			no		no	no	no	no	no	no	no	1	5
122888	m	53	NO	YES	NO	Other Race - Including Multi-Racial	Born in 50 US states or Washington, DC	High school graduate/GED or equivalent	0.25	124.8	184.9	41.4	43.4	41.6	118.9		1			16		No				no		no	no	no	no	no	no	no	1	1	0	66.28	49.46	1.1	6.51	5.91	1	14.96	14.98	1.57	44.81	28.56	0.85
79712	m	55	YES	NO	YES	Non-Hispanic White	Born in 50 US states or Washington, DC	High school graduate/GED or equivalent	0.99	93.7	188.9	45.5	42	33.6	106.8	1		1	52		52	yes	yes			no		no	no	no	no	no	no	no	2	5
117171	m	68	NO	YES	NO	Other Hispanic	Born in 50 US states or Washington, DC	Some college or AA degree		118.3	167.1						1			13		yes	yes		2	yes	1	yes	yes	no	no	no	yes	yes	1	5
119640	m	80	NO	YES	NO	Non-Hispanic White	Born in 50 US states or Washington, DC	9-11th grade (Includes 12th grade with no diploma)		67	164.3						2			6		No				yes	10	no	no	no	no	no	no	no	2	5
119240	m	70	NO	NO	NO	Non-Hispanic White	Born in 50 US states or Washington, DC	College graduate or above	1.44	36.8	157.1	40.2	37.5	19	80							yes	yes			no		no	yes	no	no	no	no	no	0	1	0	20.95	43.37	0.36	2.08	5.87	0.35	4.52	12.91	0.58	14.35	24.58	0.25
119486	female	62	NO	NO	NO	Non-Hispanic Black	Born in 50 US states or Washington, DC	9-11th grade (Includes 12th grade with no diploma)	1.22	37.7	158.3	38.8	35.5	19.8	66.2							No				no		no	no	no	no	no	no	no	0	5
79547	m	63	NO	NO	NO	Non-Hispanic Black	Born in 50 US states or Washington, DC	Some college or AA degree	0.72	50.8	181.7	46	39.5	23	72.5							No				no		no	no	no	no	no	no	no	0	1	0	41.64	43.4	0.74	3.93	5.29	0.7	10.82	15.44	1.19	26.89	22.67	0.53
119420	female	80	NO	NO	NO	Non-Hispanic Black	Born in 50 US states or Washington, DC	Some college or AA degree	2.19	44.6	163.2											No			yes	no		no	no	no	no	no	no	yes	0	5
123111	m	78	NO	NO	NO	Non-Hispanic Black	Born in 50 US states or Washington, DC	College graduate or above		53	178.1	40.8	41.9	26.4	73.9							No				no		no	yes	no	no	no	no	no	0	5
121595	female	53	NO	NO	NO	Non-Hispanic White	Born in 50 US states or Washington, DC	High school graduate/GED or equivalent	0.86	46.4	163.8	37.3	37.5	21.2	74.5							No				no		no	no	no	no	no	no	no	0	1	0	19.08	32.23	0.57	3.07	5.41	0.41	4.44	10.85	0.73	11.57	15.97	0.33
124095	m	80	NO	NO	NO	Non-Hispanic Black	Born in 50 US states or Washington, DC	Some college or AA degree	2.2	53.4	174.8	41	38.5	25.9	77.4							No				no		no	no	no	no	no	no	no	0	1	0	45.33	46.02	0.77	4.6	5.94	0.72	10.65	14.81	1.19	30.07	25.27	0.47
117739	m	80	NO	NO	NO	Non-Hispanic Black	Born in 50 US states or Washington, DC	Less than 9th grade	1.12	48.4	164.7	37.1	36.5	23.7	71.6							No				no		no	yes	no	no	no	no	no	0	1	0	44.08	42.46	0.89	4.08	4.59	0.65	8.91	13.69	1.29	31.08	24.18	0.65
78056	m	75	NO	NO	NO	Non-Hispanic Black	Born in 50 US states or Washington, DC	9-11th grade (Includes 12th grade with no diploma)	0.48	55.2	176.2	42.7	35.4	26.7	72.3							No				no		no	no	no	no	no	no	no	0	1	0	33.99	41.23	0.68	3.62	5.34	0.57	8.23	14.43	1.03	22.14	21.46	0.48
75730	m	59	NO	NO	NO	Non-Hispanic White	Born in 50 US states or Washington, DC	9-11th grade (Includes 12th grade with no diploma)	0.69	54.5	174.5	43.2	38	26.7	77.9							No				no		yes	no	no	no	no	yes	no	0	1	0	36.43	40.03	0.61	3.71	6.04	0.68	9.3	13.61	1.15	23.42	20.38	0.39
116858	m	53	NO	NO	NO	Non-Hispanic Black	Born in 50 US states or Washington, DC	High school graduate/GED or equivalent	1.76	54.8	174.7	41.9	37.6	26.8	70.1							No				no		no	no	no	no	no	no	no	0	1	0	42.98	42.5	0.87	4.83	5.56	0.76	9.48	12.41	1.17	28.67	24.53	0.66
79801	m	80	NO	NO	NO	Non-Hispanic White	Born in 50 US states or Washington, DC	Less than 9th grade	1.22	43.8	155.5	35	36.5	20	76							yes	No	51		no		no	no	no	no	no	no	no	0	1	0	33.8	39.54	0.71	3.89	5.44	0.73	9.61	13.24	0.97	20.31	20.86	0.37
124315	m	53	NO	NO	NO	Non-Hispanic Black	Born in 50 US states or Washington, DC	Some college or AA degree	0.68	65.4	190.2	47.5	41.3	27.1	79.5							yes	No	49		yes	1	no	no	no	no	no	no	no	0	5
120356	m	59	NO	NO	NO	Non-Hispanic Black	Born in 50 US states or Washington, DC	9-11th grade (Includes 12th grade with no diploma)		54.2	172.7	40.4	36.4	25.8	70.2							No				no		no	no	no	no	no	no	no	0	1	0	37.41	39	0.78	3.95	5.05	0.7	9.27	13.34	1.17	24.19	20.62	0.61
112514	m	63	NO	NO	NO	Non-Hispanic Black	Born in 50 US states or Washington, DC	Some college or AA degree		56.4	174.4	41.7	37.6	26.5	72.4							No				no		no	no	no	no	no	no	no	0	1	0	36.14	39.63	0.79	4.65	5.91	0.72	9.32	12.96	1.07	22.17	20.75	0.52
81387	female	52	NO	NO	NO	Other Race - Including Multi-Racial	Born in Mexico	High school graduate/GED or equivalent	0.87	44.3	154.3	33.9	30.5	23.8	69.9							No				no		no	no	no	no	no	yes	no	0	1	0	23.46	27.85	0.69	2.94	4.26	0.64	6.25	9.73	1.03	14.27	13.86	0.56
111809	female	67	NO	NO	NO	Non-Hispanic White	Born in 50 US states or Washington, DC	College graduate or above	5	52.3	167.2	37.6	37.3	25.3	76.5							No				no		yes	no	no	no	no	yes	no	0	1	0	27.62	36.91	0.63	3.33	5.26	0.52	6.05	11.7	0.92	18.24	19.95	0.44
121384	m	62	NO	NO	NO	Non-Hispanic White	Born in 50 US states or Washington, DC	Some college or AA degree	3.65	55.8	171.7	39	39.2	26	77.4							yes	yes			yes	2	no	no	no	no	no	no	no	0	1	0	43.81	50.63	0.79	5.04	6.36	0.65	9.1	14.04	0.98	29.67	30.22	0.49
117113	female	80	NO	NO	NO	Non-Hispanic Black	Born in 50 US states or Washington, DC	Some college or AA degree		43.6	151.6											yes	yes		yes	no		no	no	no	no	no	no	yes	0	5
80710	m	59	NO	NO	NO	Other Race - Including Multi-Racial	Born in Mexico	Less than 9th grade		51.7	164	36.6	35.5	25.1	78.4							No			yes	yes	30	no	no	no	no	no	no	yes	0	1	0	33.68	41.52	0.68	3.92	5.76	0.57	7.94	13.91	1	21.81	21.85	0.5
77764	female	80	NO	NO	NO	Other Hispanic	Born in Mexico	Less than 9th grade	2.43	39.3	142.6											No				no		no	no	no	no	no	no	no	0	5
121990	m	64	NO	NO	NO	Non-Hispanic Black	Born in 50 US states or Washington, DC	Some college or AA degree	0.73	58.7	174.1	44.6	38.4	27.6	77.3							yes	yes			no		no	no	no	no	no	no	no	0	1	0	32.8	41.82	0.73	4.15	5.69	0.55	6.82	12.47	0.92	21.83	23.66	0.44
83341	female	68	NO	NO	NO	Non-Hispanic Black	Born in 50 US states or Washington, DC	Less than 9th grade	1.57	59.5	173.8	40.5	36	26.7	84.6							No				no		no	yes	no	no	no	no	no	0	1	0	26.87	40.24	0.61	3.38	5.59	0.47	5.28	11.29	0.78	18.2	23.36	0.37
119136	m	62	NO	NO	NO	Non-Hispanic Black	Born in 50 US states or Washington, DC	Some college or AA degree	1.44	66.4	183.8	46	40.5	26.7	87.3							yes	yes			no		no	no	no	no	no	no	no	0	1	0	43.34	43.19	0.87	5.09	5.83	0.79	12.52	15.88	1.2	25.73	21.49	0.56
78176	female	61	NO	NO	NO	Non-Hispanic White	Born in 50 US states or Washington, DC	College graduate or above	5	57.6	169.7	39	37	27	78							yes	yes		2	no		yes	yes	no	no	no	no	yes	0	1	0	24.96	34.5	0.55	2.77	5.02	0.56	5.3	9.44	0.84	16.9	20.04	0.5
119749	female	77	NO	NO	NO	Non-Hispanic Black	Born in 50 US states or Washington, DC	High school graduate/GED or equivalent	2.25	49.5	157.5	33	34	23.6	80.6							No				no		no	yes	no	no	no	yes	no	0	1	0	20.57	33.71	0.53	2.41	4.6	0.46	5.07	10.98	0.72	13.09	18.13	0.38
120067	m	67	NO	NO	NO	Non-Hispanic Black	Born in 50 US states or Washington, DC	High school graduate/GED or equivalent	0.06	66	181.7	46.4	40.6	29.3	81.5							No				no		no	no	no	no	no	no	no	0	1	0	45.14	46.8	0.76	4.54	5.94	0.63	9.26	14.61	1.19	31.34	26.24	0.46
115884	female	80	NO	NO	NO	Non-Hispanic White	Born in 50 US states or Washington, DC	Some college or AA degree		51.2	159.8	36.3	33.2	21.5	85.9							yes	yes		yes	yes	3	no	yes	no	no	no	no	yes	0	1	0	19.26	32.55	0.53	2.14	4.05	0.41	4.29	10.46	0.71	12.83	18.04	0.28
112237	female	69	NO	NO	NO	Other Race - Including Multi-Racial	Born in Mexico	College graduate or above	5	48.9	155.9	34.8	34.1	27.2	84.3							No			2	no		no	yes	no	no	no	no	yes	0	1	0	23.39	30	0.66	2.68	4.07	0.5	4.21	8.39	0.94	16.49	17.54	0.53
118209	female	75	NO	NO	NO	Non-Hispanic White	Born in 50 US states or Washington, DC	Some college or AA degree	2.12	54	163.5	33.5	38	30.2	80.2							yes	No	45		no		no	no	no	no	no	no	no	0	1	0	26.18	32.85	0.77	3.87	5.05	0.65	6.53	10.08	0.89	15.77	17.72	0.49
120618	female	62	NO	NO	NO	Mexican American	Born in Mexico	Less than 9th grade	0.58	44.4	148.3	32.1	36.1	25.9	79.4							No				no		no	no	no	no	no	no	no	0	1	0	17.04	27.39	0.53	2.33	4.37	0.47	4.9	10.49	0.78	9.81	12.52	0.29
124687	female	80	NO	NO	NO	Other Race - Including Multi-Racial	Born in Mexico	Less than 9th grade		48.7	155.1											yes	yes		yes	no		no	no	no	no	no	no	yes	0	5
113340	female	79	NO	NO	NO	Other Race - Including Multi-Racial	Born in Mexico	High school graduate/GED or equivalent		45.7	149.9	34	34	23.8	81.5							No			2	no		no	yes	no	no	no	no	yes	0	1	0	16.51	29.69	0.45	2.14	4.72	0.39	3.95	10.09	0.7	10.42	14.88	0.25
81995	m	74	NO	NO	NO	Other Race - Including Multi-Racial	Born in Mexico	Some college or AA degree		63.6	177.1	42.7	39.4	26.1	87							No				yes	1	no	no	no	no	no	no	no	0	1	0	41.3	43.71	0.78	4.31	5.5	0.6	9.37	15.56	1.22	27.62	22.65	0.55
78895	m	59	NO	NO	NO	Other Race - Including Multi-Racial	Born in Mexico	College graduate or above		54.7	163.8	36.2	36	29	73.3							No				no		yes	yes	no	no	no	no	no	0	1	0	30.25	42.57	0.5	2.79	5.54	0.54	6.84	12.64	0.85	20.61	24.38	0.34
117835	m	55	NO	NO	NO	Non-Hispanic Black	Born in 50 US states or Washington, DC	High school graduate/GED or equivalent	2.25	69.8	184.9	44.5	38	28.5	78.7							No				no		no	no	no	no	no	yes	no	0	1	0	44.3	41.26	0.89	4.93	5.56	0.84	12.58	14.93	1.29	26.78	20.77	0.69
112014	m	59	NO	NO	NO	Non-Hispanic White	Born in 50 US states or Washington, DC	High school graduate/GED or equivalent	0.99	65	178		38	27.4	84							yes	No	58		no		yes	no	no	no	no	yes	no	0	1	0	38.87	42.23	0.78	4.2	5.37	0.77	8.76	11.32	1.01	25.91	25.55	0.47
111816	female	80	NO	NO	NO	Non-Hispanic Black	Born in 50 US states or Washington, DC	Less than 9th grade		51.8	158.5	38.1	39.2	27.5	81.5							yes	yes		yes	no		no	yes	no	no	no	no	yes	0	5
120934	female	59	NO	NO	NO	Other Race - Including Multi-Racial	Born in 50 US states or Washington, DC	High school graduate/GED or equivalent	1.44	54.5	162.8	37.7	35.5	23.2	89.6							No				no		no	no	no	no	no	no	no	0	1	0	20.75	31.33	0.59	2.74	4.64	0.49	4.77	9.82	0.79	13.24	16.86	0.42
117273	female	65	NO	NO	NO	Non-Hispanic White	Born in 50 US states or Washington, DC	College graduate or above	4.53	56.4	164.9	37.6	35.5	27.6	76							No				yes	13	no	no	no	no	no	yes	no	0	1	0	24.81	32.94	0.66	3.09	4.69	0.63	6.24	9.93	0.85	15.48	18.31	0.46
119971	m	80	NO	NO	NO	Non-Hispanic Black	Born in 50 US states or Washington, DC	Less than 9th grade	1.58	56.5	165.2	39.9	39	25.4	75.8							No				no		no	no	no	no	no	no	no	0	5
118862	female	60	NO	NO	NO	Non-Hispanic White	Born in Mexico	Some college or AA degree	4.44	53.2	160.1	39.1	35.2	26.7	78.6							No			2	no		no	no	no	no	no	no	yes	0	1	0	21.86	29.98	0.59	2.67	4.52	0.52	5	9.66	0.9	14.19	15.79	0.4
75780	m	66	NO	NO	NO	Non-Hispanic White	Born in 50 US states or Washington, DC	College graduate or above	1.71	62.7	173.5											yes	yes			no		no	no	no	no	no	no	no	0	5
109305	m	55	NO	NO	NO	Other Race - Including Multi-Racial	Born in Mexico	College graduate or above	5	64	174.9	45	37	29.2	82.5							No				no		no	no	no	no	no	no	no	0	1	0	32.81	34.55	0.74	4.3	5.84	0.67	7.11	10.54	1.18	21.41	18.17	0.43
116622	m	70	NO	NO	NO	Non-Hispanic White	Born in 50 US states or Washington, DC	High school graduate/GED or equivalent	3.67	63.7	174.3	42.6	38	25.2	87.8							No				no		no	no	no	no	no	no	no	0	1	0	28.43	41.33	0.55	3.16	5.73	0.48	6.6	13.9	0.86	18.66	21.7	0.38
124620	m	62	NO	NO	NO	Non-Hispanic Black	Born in 50 US states or Washington, DC	High school graduate/GED or equivalent	0.65	62.2	172	40	38	28.7	78							No				no		no	yes	no	no	no	no	no	0	1	0	38.62	41.36	0.76	4.38	5.78	0.66	8.53	12.93	1.14	25.71	22.65	0.57
111886	female	55	NO	NO	NO	Other Race - Including Multi-Racial	Born in 50 US states or Washington, DC	College graduate or above	5	58.8	166.8	39	34	27.3	77.4							No				no		yes	no	no	no	no	yes	no	0	1	0	24.47	33.5	0.57	2.97	5.23	0.54	5.6	10.4	0.89	15.91	17.87	0.39
115160	m	65	NO	NO	NO	Non-Hispanic Black	Born in 50 US states or Washington, DC	High school graduate/GED or equivalent		71.5	184.2	45.6	40.3	27.3	83.7							No				no		no	no	no	no	no	no	no	0	1	0	35.52	43.38	0.7	4.03	5.73	0.55	6.98	12.69	0.98	24.52	24.96	0.54
114414	m	72	NO	NO	NO	Non-Hispanic White	Born in 50 US states or Washington, DC	High school graduate/GED or equivalent	1.13	56.1	162.4	36.8	38.8	28.8	81.5							No				yes	1	no	yes	no	no	no	no	no	0	1	0	30.45	37.34	0.62	3.05	4.9	0.66	7.14	10.82	0.94	20.26	21.61	0.44
76849	m	79	NO	NO	NO	Non-Hispanic White	Born in 50 US states or Washington, DC	Less than 9th grade	1.4	67	176.8											yes	yes			no		no	yes	no	no	no	no	no	0	5
110842	m	51	NO	NO	NO	Other Race - Including Multi-Racial	Born in Mexico	College graduate or above	4.16	51.9	155.8	36.2	33.3	26.3	80							No				no		no	no	no	no	no	no	no	0	1	0	32.42	33.17	0.71	3.17	4.44	0.68	6.96	10.26	1.21	22.3	18.46	0.6
118671	m	73	NO	NO	NO	Non-Hispanic Black	Born in 50 US states or Washington, DC	Some college or AA degree	1.62	52.7	156.6	35.2	36	27.5	85.4							No				no		no	yes	no	no	no	no	no	0	1	0	29.62	33.34	0.79	4.04	5.15	0.67	7.73	11.56	1.07	17.86	16.63	0.54
123297	m	58	NO	NO	NO	Non-Hispanic Black	Born in 50 US states or Washington, DC	Some college or AA degree	1.64	70.1	180.6											No				no		no	no	no	no	no	no	no	0	5
81352	m	58	NO	NO	NO	Non-Hispanic Black	Born in 50 US states or Washington, DC	9-11th grade (Includes 12th grade with no diploma)	1.84	67.2	176.2	40.1	38.3	27	88.2							yes	yes		9	no		no	no	no	no	no	no	yes	0	1	0	27.27	44.15	0.48	2.8	5.89	0.42	6.76	15.96	0.8	17.71	22.29	0.26
110586	m	69	NO	NO	NO	Non-Hispanic Black	Born in 50 US states or Washington, DC	Some college or AA degree	3.52	60.7	167.3	39.2	37	27.9	78.6							No				no		no	yes	no	no	no	no	no	0	1	0	39.94	39.11	0.84	4.54	5.39	0.81	9.91	12.28	1.19	25.49	21.44	0.6
109594	m	79	NO	NO	NO	Non-Hispanic White	Born in 50 US states or Washington, DC	9-11th grade (Includes 12th grade with no diploma)	1.23	69.8	179.5	42.7	39.9	26.3	92.8							yes	No	40		no		no	yes	no	no	no	no	no	0	1	0	37.45	52.05	0.57	3.64	6.36	0.56	9.43	16.92	0.85	24.38	28.77	0.27
112437	female	76	NO	NO	NO	Non-Hispanic Black	Born in Mexico	High school graduate/GED or equivalent		46.3	145.3	33.5	31.8	26.2	85.9							No			2	no		no	yes	no	no	no	no	yes	0	1	0	21.11	25.66	0.74	3.22	4.35	0.49	3.93	8.05	1.05	13.96	13.26	0.57
83456	female	65	NO	NO	NO	Mexican American	Born in 50 US states or Washington, DC	9-11th grade (Includes 12th grade with no diploma)	0.83	54.3	157.3	36.9	34	27.1	86.4							No				yes	1	no	no	no	no	no	no	no	0	1	0	24.55	32.29	0.69	3.43	4.98	0.58	6.53	11.23	0.91	14.59	16.07	0.48
122371	m	62	NO	NO	NO	Non-Hispanic Black	Born in 50 US states or Washington, DC	Some college or AA degree		60.3	165.9	41.2	36	28.2	79.4							yes	yes			no		no	yes	no	no	no	no	no	0	1	0	35.6	37.46	0.74	3.93	5.29	0.71	9.02	12.67	1.16	22.65	19.5	0.5
123849	m	53	NO	NO	NO	Other Race - Including Multi-Racial	Born in Mexico	9-11th grade (Includes 12th grade with no diploma)	2.16	68.7	177.3	42	40.5	28.6	90							No				no		no	no	no	no	no	no	no	0	5
76932	m	73	NO	NO	NO	Other Hispanic	Born in 50 US states or Washington, DC	Some college or AA degree	2.06	53.3	156.1											No				no		no	no	no	no	no	no	no	0	5
118145	m	60	NO	NO	NO	Non-Hispanic Black	Born in 50 US states or Washington, DC	9-11th grade (Includes 12th grade with no diploma)	0.45	61.8	168.1	39.6	35.4	28.8	74.6							No				no		no	no	no	no	no	no	no	0	5
123464	m	79	NO	NO	NO	Non-Hispanic Black	Born in 50 US states or Washington, DC	High school graduate/GED or equivalent	2.94	68	175.8	41	42	28.2	85.5							No				no		no	yes	no	no	no	yes	no	0	1	0	41.76	50.51	0.71	4.17	5.9	0.63	8.49	13.49	0.94	29.09	31.12	0.47
123834	female	57	NO	NO	NO	Non-Hispanic White	Born in 50 US states or Washington, DC	Some college or AA degree	1.84	56.3	159.6	35	34	25.8	78.8							No				no		no	yes	no	no	no	yes	no	0	1	0	30.38	34.68	0.74	3.47	4.72	0.66	7.48	11.27	1.04	19.43	18.69	0.58
110096	m	66	NO	NO	NO	Non-Hispanic Black	Born in 50 US states or Washington, DC	9-11th grade (Includes 12th grade with no diploma)	0	61.2	166.3	40.9	36.5	29	82.2							No				no		no	no	no	no	no	no	no	0	1	0	36.09	37.02	0.8	4	5	0.73	9.09	12.51	1.18	23	19.51	0.54
123780	m	67	NO	NO	NO	Non-Hispanic Black	Born in 50 US states or Washington, DC	Less than 9th grade	1.17	82.9	192.9	48.6	44	24.7	97.1							yes	No	35		no		no	yes	no	no	no	no	no	0	1	0	53.16	59.7	0.67	4.12	6.12	0.72	13.17	18.25	1.02	35.87	35.34	0.44
110254	m	60	NO	NO	NO	Non-Hispanic Black	Born in 50 US states or Washington, DC	High school graduate/GED or equivalent	2.13	65.8	171.8	38.4	38	27.7	92.8							No				no		no	no	no	no	no	no	no	0	1	0	39.67	38.73	0.88	4.56	5.17	0.71	7.27	10.3	1.2	27.84	23.26	0.61
119001	female	52	NO	NO	NO	Non-Hispanic White	Born in 50 US states or Washington, DC	9-11th grade (Includes 12th grade with no diploma)	2.43	54	155.4	36.5	34.3	26.2	86.7							No				no		no	yes	no	no	no	no	no	0	5
74538	female	75	NO	NO	NO	Non-Hispanic White	Born in 50 US states or Washington, DC	High school graduate/GED or equivalent	5	53.1	153.8	37.5	36	26.7	88.1							No				no		yes	yes	no	no	no	no	no	0	1	0	25.43	33.86	0.59	2.98	5.03	0.6	7.15	11.9	0.9	15.3	16.93	0.37
77142	m	68	NO	NO	NO	Non-Hispanic Black	Born in 50 US states or Washington, DC	High school graduate/GED or equivalent		70.9	178	43.2	37.8	26.2	96.3							No				no		no	yes	no	no	no	no	no	0	1	0	46.25	36.68	1.03	5.46	5.29	0.99	12.23	12.3	1.5	28.56	19.09	0.88
79494	m	80	NO	NO	NO	Non-Hispanic Black	Born in 50 US states or Washington, DC	High school graduate/GED or equivalent	5	70	176.9											yes	yes			no		no	no	no	no	no	no	no	0	5
73697	female	57	NO	NO	NO	Non-Hispanic White	Born in 50 US states or Washington, DC	College graduate or above	3.18	57.9	160.5	35.3	34.4	24.4	81.3							No			yes	no		no	no	no	no	no	no	yes	0	1	0	21.15	33.1	0.56	1.73	3.08	0.47	5.62	11.88	0.76	13.79	18.14	0.48
83338	m	52	NO	NO	NO	Other Race - Including Multi-Racial	Born in Mexico	College graduate or above	5	64.7	169.6	42.2	36.4	31	81							No				no		yes	no	no	no	no	yes	no	0	1	0	28.49	34.18	0.69	3.43	4.99	0.56	6.27	11.19	1.04	18.79	18.01	0.55
124120	m	73	NO	NO	NO	Non-Hispanic Black	Born in Mexico	College graduate or above	5	61.9	165.9	42.3	40.8	27.9								No				no		no	no	no	no	no	no	no	0	1	0	41.11	41.73	0.7	3.71	5.3	0.7	9.1	13.04	1.21	28.3	23.39	0.37
113591	m	66	NO	NO	NO	Other Race - Including Multi-Racial	Born in 50 US states or Washington, DC	High school graduate/GED or equivalent	1.34	66.7	171.3	41.6	39.1	27	89.7							No				no		no	yes	no	no	no	yes	no	0	1	0	32.66	39.24	0.69	3.61	5.21	0.61	7.46	12.25	0.99	21.59	21.78	0.42
76092	female	74	NO	NO	NO	Other Race - Including Multi-Racial	Born in Mexico	Some college or AA degree		56.4	157.4	34	36	27	89							No			yes	no		no	no	no	no	no	no	yes	0	5
119526	m	55	NO	NO	NO	Other Race - Including Multi-Racial	Born in Mexico	Less than 9th grade		62.7	165.7	37.9	38.6	29.3	82.6							No				no		no	no	no	no	no	no	no	0	1	0	35.33	34.21	0.88	4.29	4.87	0.74	8.44	11.38	1.26	22.6	17.96	0.67
119321	female	77	NO	NO	NO	Non-Hispanic White	Born in 50 US states or Washington, DC	College graduate or above	5	60.8	162.5	35.6	35	27.3	82.8							yes	yes			no		no	yes	no	no	no	no	no	0	1	0	26.47	30.89	0.85	3.26	3.83	0.66	7.06	10.77	0.99	16.15	16.28	0.63
121438	female	64	NO	NO	NO	Non-Hispanic White	Born in 50 US states or Washington, DC	College graduate or above	5	61	162.6	39.5	34	26.7	75.6							yes	yes			no		yes	yes	no	no	no	no	no	0	1	0	31.37	36.34	0.66	3.31	5.05	0.63	6.94	11.05	1.04	21.12	20.24	0.49
115073	female	80	NO	NO	NO	Non-Hispanic White	Born in 50 US states or Washington, DC	High school graduate/GED or equivalent	2.75	51.6	149.5	34.2	33.1	28.2	76							No			yes	no		no	no	no	no	no	no	yes	0	1	0	16.45	29.21	0.51	2.53	4.94	0.49	4.17	8.54	0.62	9.75	15.72	0.26
118940	m	64	NO	NO	NO	Non-Hispanic Black	Born in 50 US states or Washington, DC	9-11th grade (Includes 12th grade with no diploma)	0.9	87.4	194.4	44	45	29.5	98.5							No				no		no	yes	no	no	no	no	no	0	1	0	54.02	51.83	0.83	4.57	5.49	0.73	12.33	16.9	1.26	37.12	29.44	0.66
117747	m	80	NO	NO	NO	Non-Hispanic White	Born in 50 US states or Washington, DC	College graduate or above	0.91	62.5	164	38.2	35.7	27.1	88.2							No				no		no	no	no	no	no	no	no	0	1	0	41.06	43.53	0.71	3.63	5.14	0.65	8.6	13.28	1.15	28.83	25.11	0.46
112344	female	57	NO	NO	NO	Other Race - Including Multi-Racial	Born in Mexico	High school graduate/GED or equivalent		63.3	164.9	39	35.3	28.4	91							No				no		no	no	no	no	no	no	no	0	1	0	29.61	31.77	0.71	3.28	4.65	0.69	6.67	9.65	1.13	19.66	17.47	0.74
77238	m	59	NO	NO	NO	Non-Hispanic White	Born in 50 US states or Washington, DC	College graduate or above		70.3	173.8	41.7	37.6	29.4	91							yes	yes			no		no	no	no	no	no	no	no	0	1	0	28.18	42.56	0.57	3.13	5.55	0.39	5.19	13.23	0.84	19.86	23.78	0.38
123815	female	73	NO	NO	NO	Non-Hispanic Black	Born in 50 US states or Washington, DC	Some college or AA degree	4.27	60.6	160.9	38	35.5	28	95							yes	yes			yes	1	no	no	no	no	no	no	no	0	1	0	27.17	29.01	0.8	3.4	4.27	0.72	6.86	9.6	1.12	16.91	15.15	0.59
77230	m	59	NO	NO	NO	Other Race - Including Multi-Racial	Born in Mexico	College graduate or above	5	75.3	178.9	39.4	39.3	28.6	98.4							No				no		no	no	no	no	no	no	no	0	1	0	29.97	39.78	0.56	3.24	5.8	0.57	7.1	12.5	0.91	19.63	21.48	0.29
74807	female	80	NO	NO	NO	Non-Hispanic White	Born in 50 US states or Washington, DC	College graduate or above		47.3	141.4	31.3	31.5	22.8	81.8							yes	No	80		no		no	no	no	no	no	yes	no	0	1	0	14.8	29.74	0.45	2.12	4.67	0.35	3.62	10.4	0.62	9.06	14.66	0.28
117397	m	70	NO	NO	NO	Other Race - Including Multi-Racial	Born in Mexico	Less than 9th grade	1.27	61.8	161.5	34.9	36.4	28.6	88							No				no		no	no	no	no	no	no	no	0	1	0	42.35	37.95	0.91	4.84	5.32	0.83	10.08	12.08	1.34	27.43	20.55	0.71
110924	m	64	NO	NO	NO	Non-Hispanic Black	Born in 50 US states or Washington, DC	Less than 9th grade	0.71	67.8	169.3	40.5	39.5	29	82							No				yes	1	no	no	no	no	no	no	no	0	1	0	46.4	42.11	1.04	5.92	5.71	0.75	10.04	13.39	1.32	30.44	23.01	0.73
110776	female	62	NO	NO	NO	Other Race - Including Multi-Racial	Born in Mexico	College graduate or above	1.45	54.3	151.1	32	33	27.2	86.2							No				no		no	yes	no	no	no	no	no	0	1	0	19.42	27.53	0.54	2.47	4.59	0.54	4.59	8.44	0.85	12.36	14.5	0.32
112104	female	67	NO	NO	NO	Other Race - Including Multi-Racial	Born in 50 US states or Washington, DC	Some college or AA degree		61.6	160.9	39.4	37.5	28	82.5							yes	No	67		yes	5	no	yes	no	no	no	no	no	0	1	0	26.06	34.17	0.7	3.33	4.76	0.56	5.54	9.98	0.89	17.2	19.43	0.47
113660	female	57	NO	NO	NO	Other Race - Including Multi-Racial	Born in Mexico	High school graduate/GED or equivalent	0	57.1	155											No				no		no	no	no	no	no	no	no	0	5
80678	m	71	NO	NO	NO	Other Race - Including Multi-Racial	Born in Mexico	High school graduate/GED or equivalent	5	68.1	169.1	37.1	35.8	26.5	86.2							No				no		no	no	no	no	no	no	no	0	5
81105	m	63	NO	NO	NO	Non-Hispanic White	Born in 50 US states or Washington, DC	Some college or AA degree	1.24	68.6	169.8											No				no		no	no	no	no	no	no	no	0	5
83650	female	67	NO	NO	NO	Other Hispanic	Born in Mexico	Less than 9th grade	2.19	55.9	152.8		35.6	27.2								No				no		no	no	no	no	no	no	no	0	1	0	16.35	31.33	0.48	2.55	5.32	0.35	3.51	10.07	0.65	10.3	15.94	0.35
120019	female	62	NO	NO	NO	Non-Hispanic Black	Born in 50 US states or Washington, DC	Some college or AA degree	1.21	68.1	168.7	42.9	39.8	29.2	91.9							No				no		no	no	no	no	no	no	no	0	1	0	27.25	34.76	0.68	3.56	5.26	0.61	6.12	9.99	0.9	17.57	19.51	0.54
117211	m	70	NO	NO	NO	Other Race - Including Multi-Racial	Born in Mexico	College graduate or above	5	62.7	161.9	40.8	35.3	28.6	92.1							No				no		no	no	no	no	no	no	no	0	1	0	25.2	33.82	0.6	3.23	5.38	0.56	5.73	10.16	0.89	16.24	18.28	0.43
123356	m	80	NO	NO	NO	Non-Hispanic Black	Born in 50 US states or Washington, DC	Some college or AA degree	1.29	77.7	180.4	48.4	40.6	31.8	92.4							No				no		no	yes	no	no	no	no	no	0	1	0	50.63	48.8	0.88	5.13	5.83	0.87	15.18	17.43	1.19	30.33	25.55	0.44
78630	m	65	NO	NO	NO	Non-Hispanic Black	Born in 50 US states or Washington, DC	Some college or AA degree	5	72.4	174.1	47	38.3	30	98							No				no		no	no	no	no	no	yes	no	0	1	0	34.18	42.77	0.66	3.52	5.34	0.57	7.23	12.66	0.95	23.44	24.77	0.49
76010	m	68	NO	NO	NO	Mexican American	Born in Mexico	Less than 9th grade	1.23	73.8	175.3	36.4	37	29.9	92.8							No				no		no	no	no	no	no	no	no	0	1	0	46.74	45.6	0.81	4.36	5.38	0.84	12.05	14.31	1.17	30.32	25.91	0.6
120884	female	80	NO	NO	NO	Non-Hispanic White	Born in 50 US states or Washington, DC	College graduate or above	2.22	57.5	154.5	34	35.4	29.9	91.7							yes	yes			yes	6	no	yes	no	no	no	no	no	0	1	0	30.1	32.76	0.78	3.88	4.96	0.6	6.41	10.61	1.15	19.81	17.19	0.69
77824	female	80	NO	NO	NO	Non-Hispanic Black	Born in Mexico	High school graduate/GED or equivalent		63	161.7											No				no		no	yes	no	no	no	no	no	0	5
122821	female	55	NO	NO	NO	Non-Hispanic White	Born in 50 US states or Washington, DC	College graduate or above		70.6	170.8	37.3	37.3	29.9	81.4							yes	No	24		no		yes	no	no	no	no	yes	no	0	5
124288	female	59	NO	NO	NO	Other Race - Including Multi-Racial	Born in Mexico	Some college or AA degree		70.6	170.7	41.2	37.3	30.7	93.7							No				no		no	no	no	no	no	no	no	0	5
124188	m	66	NO	NO	NO	Other Race - Including Multi-Racial	Born in Mexico	College graduate or above	2.77	67.9	167.4	39.6	36.6	30	89.4							No				no		no	no	no	no	no	no	no	0	1	0	29.47	33.58	0.74	3.56	4.83	0.7	7.67	10.97	1.03	18.24	17.77	0.48
83026	m	76	NO	NO	NO	Other Race - Including Multi-Racial	Born in Mexico	College graduate or above	5	65.4	164.4	35.8	36.8	30.5	93.2							No				no		no	yes	no	no	no	no	no	0	1	0	35.37	36.71	0.78	4.03	5.19	0.83	9.5	11.43	1.09	21.83	20.09	0.68
115446	m	51	NO	NO	NO	Other Race - Including Multi-Racial	Born in Mexico	College graduate or above	1.56	70.2	170.3	39.3	38.5	28.4	99.4							No				no		no	yes	no	no	no	no	no	0	1	0	32.6	32.98	0.82	4.31	5.25	0.77	9.65	12.61	1.23	18.63	15.13	0.71
116400	m	80	NO	NO	NO	Other Hispanic	Born in Mexico	Some college or AA degree	0.75	65.1	164	37	38.2	29.7	93.1							No				no		no	yes	no	no	no	no	no	0	1	0	35.66	38.28	0.76	3.93	5.14	0.66	9.33	14.15	1.18	22.41	18.99	0.58
77074	m	58	NO	NO	NO	Non-Hispanic Black	Born in 50 US states or Washington, DC	High school graduate/GED or equivalent	3.43	70.4	170.4	42.1	38.7	33.1	88.6							No				no		no	yes	no	no	no	no	no	0	1	0	48.59	42.35	0.88	5.09	5.8	0.91	14.26	15.75	1.41	29.23	20.8	0.6
112584	female	73	NO	NO	NO	Other Race - Including Multi-Racial	Born in Mexico	College graduate or above	2.43	53.2	148.1	31.3	30.6	27.2	82.4							No				no		no	yes	no	no	no	no	no	0	1	0	24.03	27.56	0.69	3.28	4.78	0.7	6.06	8.66	1.04	14.69	14.12	0.61
118760	female	52	NO	NO	NO	Non-Hispanic Black	Born in 50 US states or Washington, DC	Some college or AA degree	0.66	61.4	159.1											No				no		no	no	no	no	no	no	no	0	5
115596	female	57	NO	NO	NO	Other Race - Including Multi-Racial	Born in Mexico	College graduate or above	5	59.3	156	37.5	35.5	27.3	84.2							No				no		no	no	no	no	no	no	no	0	1	0	23.72	32.26	0.64	2.98	4.66	0.58	5.31	9.2	0.84	15.43	18.4	0.41
118898	m	60	NO	NO	NO	Non-Hispanic Black	Born in 50 US states or Washington, DC	High school graduate/GED or equivalent	5	75.6	175.5	44.2	40	32.6	86.6							No				no		no	no	no	no	no	no	no	0	1	0	49.35	41.23	1.06	5.54	5.22	0.82	10.05	12.23	1.42	33.76	23.78	0.69
83163	m	57	NO	NO	NO	Mexican American	Born in Mexico	Less than 9th grade		75.7	175.7	41	38	34.5	87							No				no		no	no	no	no	no	no	no	0	5
121006	female	74	NO	NO	NO	Other Race - Including Multi-Racial	Born in Mexico	High school graduate/GED or equivalent	2.37	51.8	145.1	33.9	32.5	29.7	84							No				no		no	no	no	no	no	yes	no	0	1	0	24.76	28.72	0.73	3.23	4.43	0.59	5.54	9.33	1.07	15.99	14.97	0.69
81412	m	67	NO	NO	NO	Non-Hispanic Black	Born in Mexico	College graduate or above	1.71	73.3	172.1	37.7	37.7	29.4	92.5							No				no		no	no	no	no	no	no	no	0	1	0	45.11	35.92	1.07	5.7	5.31	0.94	12.65	13.41	1.56	26.76	17.21	0.77
115649	m	68	NO	NO	NO	Non-Hispanic Black	Born in 50 US states or Washington, DC	9-11th grade (Includes 12th grade with no diploma)		86.6	187.3	44.3	41.1	29.6	100.8							No				no		no	no	no	no	no	no	no	0	5
118204	m	65	NO	NO	NO	Non-Hispanic White	Born in 50 US states or Washington, DC	High school graduate/GED or equivalent	5	87.2	187.4	45.1	41	33.8	97.6							yes	yes			no		no	no	no	no	no	no	no	0	1	0	59.88	61.86	0.8	5.98	7.46	0.68	11.13	16.26	1.12	42.77	38.15	0.59
118956	female	69	NO	NO	NO	Non-Hispanic Black	Born in 50 US states or Washington, DC	College graduate or above	4.14	63.6	159.8	42	36.2	26.7	83.5							No				no		no	no	no	no	no	no	no	0	1	0	25.95	37.47	0.56	2.79	4.99	0.51	6.26	12.33	0.84	16.9	20.15	0.31
124435	female	80	NO	NO	NO	Other Race - Including Multi-Racial	Born in Mexico	College graduate or above	0	57.2	151.6	35.5	34.2	29.2	87.6							No				no		no	yes	no	no	no	no	no	0	1	0	18.65	31.76	0.48	2.26	4.73	0.47	5.61	11.97	0.72	10.78	15.06	0.3
124542	female	74	NO	NO	NO	Non-Hispanic Black	Born in 50 US states or Washington, DC	9-11th grade (Includes 12th grade with no diploma)		65.5	162.2	41.6	37.2	29.6	91.7							No				no		no	yes	no	no	no	no	no	0	1	0	21.14	31.56	0.5	2.51	5.03	0.52	4.97	9.59	0.81	13.66	16.94	0.22
116463	m	59	NO	NO	NO	Non-Hispanic Black	Born in 50 US states or Washington, DC	9-11th grade (Includes 12th grade with no diploma)		76.9	175.6	43.6	40.3	31.5	91.8							No				no		no	no	no	no	no	no	no	0	1	0	40.44	47.32	0.73	4.3	5.88	0.66	10.08	15.21	0.99	26.06	26.24	0.52
119747	female	75	NO	NO	NO	Non-Hispanic Black	Born in 50 US states or Washington, DC	High school graduate/GED or equivalent	0.88	58.2	152.6	34.2	35.9	29.5	94.4							No				no		no	no	no	no	no	yes	no	0	5
123276	female	66	NO	NO	NO	Non-Hispanic Black	Born in 50 US states or Washington, DC	College graduate or above	3.97	62	157.5	36	36	28	98							No				no		no	no	no	no	no	no	no	0	5
80599	m	77	NO	NO	NO	Non-Hispanic White	Born in 50 US states or Washington, DC	Some college or AA degree	1.21	72.9	170.9	39.9	37.6	26	105.7							No				no		no	yes	no	no	no	no	no	0	1	0	49.61	41.48	1.03	5.28	5.15	0.98	16.69	17.05	1.43	27.64	19.29	0.77
112426	female	66	NO	NO	NO	Non-Hispanic Black	Born in 50 US states or Washington, DC	High school graduate/GED or equivalent	1.51	62.8	158.1	35	37	32.9	96.1							No				no		no	no	no	no	no	no	no	0	1	0	23.6	31.39	0.66	3.31	5.02	0.54	5.99	11.19	0.94	14.3	15.18	0.49
114680	m	80	NO	NO	NO	Non-Hispanic White	Born in 50 US states or Washington, DC	Some college or AA degree	3.95	78.1	176.3	38.1	40.6	29.5	103.1							yes	yes			no		no	no	no	no	no	no	no	0	1	0	45.3	47.16	0.77	4.51	5.86	0.72	10.84	14.99	1.14	29.95	26.31	0.49
122762	female	80	NO	NO	NO	Non-Hispanic White	Born in 50 US states or Washington, DC	High school graduate/GED or equivalent	1.74	63.8	159	34.4	34.6	28.1	103.1							yes	yes			yes	1	no	no	no	no	no	no	no	0	1	0	24.09	32.34	0.62	3.24	5.25	0.54	5.36	9.85	0.9	15.49	17.25	0.41
119054	m	66	NO	NO	NO	Other Hispanic	Born in Mexico	Less than 9th grade	1.81	56.6	149.8	33.5	35.4	28.5	83.3							No				no		no	no	no	no	no	no	no	0	1	0	43.48	38.06	0.9	4.61	5.15	0.88	10.03	11.44	1.34	28.84	21.48	0.68
109966	m	68	NO	NO	NO	Other Hispanic	Born in Mexico	Some college or AA degree	5	65.4	160.9	35.7	36	30.4	94.1							No				no		no	no	no	no	no	no	no	0	1	0	41.51	36.04	0.89	4.56	5.11	0.87	10.36	11.91	1.4	26.58	19.01	0.84
114237	female	52	NO	NO	NO	Other Race - Including Multi-Racial	Born in Mexico	Less than 9th grade	1.9	60.8	154.4	33.8	35	28.7	90.4							No				no		no	no	no	no	no	no	no	0	1	0	35.28	34.75	0.71	3.87	5.47	0.76	9.36	12.35	1.3	22.04	16.93	0.61
111390	female	60	NO	NO	NO	Other Race - Including Multi-Racial	Born in Mexico	College graduate or above	1.77	59.1	152	34.2	33.5	30.8	89.4							No				no		no	yes	no	no	no	no	no	0	5
118219	m	61	NO	NO	NO	Other Race - Including Multi-Racial	Born in Mexico	Less than 9th grade	2.15	82	179	42	37.5	28.8	99.9							No				no		no	no	no	no	no	no	no	0	1	0	39.53	39.02	0.8	4.4	5.5	0.84	10.7	12.68	1.17	24.42	20.84	0.55
77451	m	61	NO	NO	NO	Other Race - Including Multi-Racial	Born in Mexico	Less than 9th grade	0.72	68.2	163.2	38	34	27.3	101.2							No				no		no	yes	no	no	no	no	no	0	1	0	29.05	36.35	0.65	3.3	5.04	0.62	8.26	13.36	0.98	17.5	17.95	0.46
118587	female	67	NO	NO	NO	Other Hispanic	Born in Mexico	Less than 9th grade		59.6	152.2	34.4	33	31.3	93.7							No				no		no	no	no	no	no	no	no	0	1	0	23.55	37.11	0.49	2.55	5.21	0.51	5.36	10.56	0.73	15.64	21.35	0.23
113073	m	72	NO	NO	NO	Non-Hispanic Black	Born in 50 US states or Washington, DC	High school graduate/GED or equivalent	0.95	76	171.8	41	42.2	32	96.4							No				no		no	no	no	no	no	no	no	0	1	0	42.89	35.4	1.12	5.05	4.52	0.88	11.3	12.88	1.48	26.54	17.99	0.96
114083	m	76	NO	NO	NO	Non-Hispanic White	Born in 50 US states or Washington, DC	College graduate or above	2.77	79	175.2	40.3	39.5	30	102.3							No				yes	33	no	yes	no	no	no	yes	no	0	1	0	40.84	38.63	0.73	3.88	5.3	0.94	10.2	10.9	1.19	26.75	22.44	0.56
79240	m	67	NO	NO	NO	Non-Hispanic Black	Born in 50 US states or Washington, DC	High school graduate/GED or equivalent	2.58	79.3	175.3	37.5	40	30.5	94.1							No				no		no	yes	no	no	no	no	no	0	1	0	46.75	36.7	1.07	5.54	5.16	1.02	11.48	11.26	1.47	29.74	20.28	0.91
74260	female	52	NO	NO	NO	Non-Hispanic Black	Born in 50 US states or Washington, DC	High school graduate/GED or equivalent	0.51	75.5	170.4	44.3	38	29	99.7							No				no		no	yes	no	no	no	no	no	0	1	0	34.2	35.4	0.84	4.48	5.31	0.71	7.1	10	1.13	22.63	20.09	0.68
83460	m	79	NO	NO	NO	Non-Hispanic Black	Born in 50 US states or Washington, DC	9-11th grade (Includes 12th grade with no diploma)	2.29	81	176.4	42.8	39.3	34.5	96.3							yes	yes			no		no	yes	no	no	no	no	no	0	1	0	36.93	43.46	0.8	3.95	4.91	0.66	8.71	13.14	0.96	24.26	25.41	0.52
110514	m	64	NO	NO	NO	Non-Hispanic Black	Born in 50 US states or Washington, DC	9-11th grade (Includes 12th grade with no diploma)		69.6	163.6	40.4	37.8	32.4	87.2							No				no		no	no	no	no	no	no	no	0	1	0	46.34	44.86	0.9	5.38	5.99	0.73	10.35	14.13	1.24	30.61	24.74	0.64
112592	female	80	NO	NO	NO	Non-Hispanic White	Born in 50 US states or Washington, DC	College graduate or above	4	59.4	151	33.5	37.2	28	93.8							No			yes	no		yes	yes	no	no	no	no	yes	0	1	0	22.12	34.06	0.65	2.86	4.42	0.45	5.3	11.89	0.79	13.96	17.75	0.39
121901	female	74	NO	NO	NO	Non-Hispanic Black	Born in Mexico	High school graduate/GED or equivalent	2.39	61.9	153.9	35.2	34.7	28.3	94.3							No				no		no	yes	no	no	no	no	no	0	1	0	25.2	32.8	0.63	2.94	4.69	0.48	3.9	8.1	0.92	18.35	20.02	0.45
110831	m	67	NO	NO	NO	Non-Hispanic Black	Born in Mexico	Some college or AA degree		77.9	172.8											No				no		no	yes	no	no	no	no	no	0	5
74055	m	57	NO	NO	NO	Mexican American	Born in Mexico	Less than 9th grade	2.69	84.3	179.6	41.3	42.7	32.9	97.6							No				no		no	no	no	no	no	no	no	0	1	0	52.08	46.75	0.94	5.11	5.45	0.82	11.05	13.45	1.29	35.92	27.85	0.75
112497	female	64	NO	NO	NO	Other Race - Including Multi-Racial	Born in 50 US states or Washington, DC	Some college or AA degree	1.02	62	153.9	40	34.5	29.6	93.7							No				no		no	no	no	no	no	no	no	0	1	0	23.52	31.04	0.61	2.73	4.45	0.6	5	8.28	0.86	15.8	18.31	0.48
119932	m	66	NO	NO	NO	Non-Hispanic White	Born in 50 US states or Washington, DC	Some college or AA degree	4.73	76.5	170.8	41.1	39	32.8	100.6							No				no		no	no	no	no	no	no	no	0	1	0	39.01	41.31	0.76	4.15	5.46	0.73	9.23	12.59	1.1	25.62	23.26	0.52
121183	m	70	NO	NO	NO	Other Hispanic	Born in Mexico	College graduate or above	3.33	84.7	179.8	41.5	41.7	34.8								No				no		no	no	no	no	no	no	no	0	1	0	41.3	41.73	0.72	4.34	6.01	0.79	9.17	11.57	1.15	27.79	24.15	0.4
114067	female	71	NO	NO	NO	Non-Hispanic Black	Born in 50 US states or Washington, DC	9-11th grade (Includes 12th grade with no diploma)		69.9	163.1	35	34.4	30.5	94.8							No				no		no	yes	no	no	no	no	no	0	1	0	30.12	35.17	0.7	3.62	5.16	0.55	5.51	10.07	1.05	21	19.94	0.38
112935	female	60	NO	NO	NO	Non-Hispanic Black	Born in 50 US states or Washington, DC	College graduate or above	2.43	64.6	156.7	35.5	34.1	32	94.3							No				no		no	no	no	no	no	no	no	0	1	0	28.69	33.13	0.83	3.66	4.41	0.64	6.99	10.95	1.02	18.04	17.77	0.62
122424	female	52	NO	NO	NO	Other Race - Including Multi-Racial	Born in Mexico	College graduate or above	1.54	64.8	156.8	33	36.5	31	96.8							No				no		no	no	no	no	no	no	no	0	1	0	29.83	32.07	0.9	4.42	4.9	0.71	6.73	9.45	1.05	18.68	17.72	0.84
111687	m	72	NO	NO	NO	Non-Hispanic Black	Born in 50 US states or Washington, DC	High school graduate/GED or equivalent	5	68.9	161.4	37.1	34.2	31.2	98.5							No				no		no	yes	no	no	no	no	no	0	5
113893	m	64	NO	NO	NO	Mexican American	Born in Mexico	Less than 9th grade	1.72	71.9	165	39.7	37	31.2	94.3							No				no		yes	no	no	no	no	yes	no	0	1	0	41.02	37.88	0.84	4.39	5.2	0.82	8.86	10.8	1.27	27.78	21.88	0.66
111177	female	62	NO	NO	NO	Other Hispanic	Born in 50 US states or Washington, DC	Some college or AA degree	1.43	71.5	164.1	41.5	35.5	30.9	103.7							No			2	no		yes	no	no	no	no	yes	yes	0	5
123424	female	80	NO	NO	NO	Non-Hispanic White	Born in 50 US states or Washington, DC	College graduate or above	5	70.2	162.3											No				no		no	no	no	no	no	no	no	0	5
73626	female	72	NO	NO	NO	Non-Hispanic Black	Born in 50 US states or Washington, DC	High school graduate/GED or equivalent	0.78	72.4	164.8	38	36.4	28.7	87.2							No			2	no		no	yes	no	no	no	no	yes	0	1	0	38.57	33.74	1.07	4.45	4.15	0.91	11.33	12.47	1.33	22.79	17.12	1.25
76413	female	66	NO	NO	NO	Other Hispanic	Born in Mexico	College graduate or above	1	60.4	150.3	32.6	33	28.2	94							No			2	no		yes	no	no	no	no	yes	yes	0	1	0	26.24	26.07	0.9	3.53	3.95	0.81	6.68	8.26	1.16	16.03	13.86	0.85
113137	m	80	NO	NO	NO	Non-Hispanic White	Born in 50 US states or Washington, DC	College graduate or above		80	173	39.4	38	32	102.8							No				no		no	yes	no	no	no	no	no	0	1	0	48.34	42.22	0.91	5.39	5.9	0.89	12.8	14.47	1.38	30.15	21.86	0.68
75788	female	50	NO	NO	NO	Non-Hispanic White	Born in 50 US states or Washington, DC	College graduate or above	5	74.1	166.4	41.9	37	31.9	93.4							yes	No	20		no		yes	no	no	no	no	yes	no	0	1	0	26.76	31.57	0.74	3.78	5.09	0.67	6.28	9.42	0.98	16.7	17.07	0.65
83556	female	55	NO	NO	NO	Other Race - Including Multi-Racial	Born in Mexico	Some college or AA degree		69.9	161.5	36.5	36	30.7	96.5							yes	yes			no		no	no	no	no	no	no	no	0	1	0	22.38	31.69	0.55	2.82	5.12	0.49	5.37	11.03	0.91	14.2	15.55	0.35
114456	m	65	NO	NO	NO	Other Race - Including Multi-Racial	Born in Mexico	9-11th grade (Includes 12th grade with no diploma)		74.6	166.9	37.6	37.5	31	96.5							No				no		no	yes	no	no	no	no	no	0	1	0	32.53	35.45	0.74	4.02	5.45	0.72	8.43	11.75	1.1	20.08	18.25	0.54
117276	female	61	NO	NO	NO	Other Race - Including Multi-Racial	Born in 50 US states or Washington, DC	Some college or AA degree		66.6	157.4											No				no		yes	no	no	no	no	yes	no	0	5
123808	female	61	NO	NO	NO	Other Hispanic	Born in Mexico	Some college or AA degree	0.81	58	146.9	32	32.3	27.3	94.8							No				no		no	no	no	no	no	no	no	0	1	0	22.02	25.81	0.64	2.95	4.57	0.66	5.35	8.16	1.05	13.73	13.08	0.54
111448	m	62	NO	NO	NO	Mexican American	Born in Mexico	Less than 9th grade		70.6	161.9	38.5	35.2	32.6	95.8							No				no		no	no	no	no	no	no	no	0	1	0	36.34	43.87	0.6	3.35	5.56	0.6	8.12	13.49	1	24.87	24.81	0.54
74096	m	53	NO	NO	NO	Non-Hispanic White	Born in 50 US states or Washington, DC	9-11th grade (Includes 12th grade with no diploma)	0.58	82.5	175.2	42	41	31.2	99.5							yes	yes			no		no	no	no	no	no	no	no	0	1	0	36.44	38.58	0.76	3.88	5.14	0.71	9.3	13.13	1.15	23.25	20.3	0.5
121467	female	55	NO	NO	NO	Non-Hispanic White	Born in 50 US states or Washington, DC	High school graduate/GED or equivalent	1.12	71.4	162.2	35.2	37.5	34.6	99.6							No				no		yes	yes	no	no	no	no	no	0	1	0	32.74	34.15	0.75	3.79	5.05	0.75	8.48	11.3	1.15	20.47	17.8	0.54
83578	female	63	NO	NO	NO	Non-Hispanic White	Born in Mexico	College graduate or above	4.79	72.6	163.6	38.6	37.6	32	95.3							yes	No	33		no		no	no	no	no	no	no	no	0	1	0	28.96	33.52	0.7	3.76	5.37	0.67	6.53	9.8	1.02	18.67	18.35	0.51
83279	female	75	NO	NO	NO	Non-Hispanic White	Born in 50 US states or Washington, DC	High school graduate/GED or equivalent	1.4	69.5	160.2											No				no		yes	yes	no	no	no	no	no	0	5
73825	female	64	NO	NO	NO	Other Race - Including Multi-Racial	Born in Mexico	College graduate or above	5	62.5	151.5	34	32	29.3	98							No			yes	no		no	no	no	no	no	no	yes	0	1	0	25.6	30.31	0.68	3.51	5.15	0.68	5.93	8.74	0.98	16.16	16.42	0.5
114653	m	57	NO	NO	NO	Non-Hispanic White	Born in Mexico	Some college or AA degree	1.48	84.1	175.9	39.9	36.8	31	101.6							yes	yes			no		no	no	no	no	no	no	no	0	1	0	45.94	46.88	1.02	5.23	5.13	0.7	9.26	13.33	1.11	31.45	28.43	0.8
113397	female	68	NO	NO	NO	Non-Hispanic Black	Born in 50 US states or Washington, DC	High school graduate/GED or equivalent	1.06	66.6	156.3	32.8	35	28.4	104.5							yes	No	38		no		no	yes	no	no	no	no	no	0	2	6
117395	female	73	NO	NO	NO	Other Hispanic	Born in Mexico	Less than 9th grade		56.2	143.4	32	34.2	31	97.7							No				no		no	no	no	no	no	yes	no	0	1	0	20.29	28.31	0.55	2.53	4.61	0.55	4.73	8.64	0.87	13.03	15.06	0.32
122540	m	56	NO	NO	NO	Other Race - Including Multi-Racial	Born in Mexico	College graduate or above	4.57	79.1	169.8	37	38.5	34.1	98.4							yes	yes			no		yes	no	no	no	no	yes	no	0	1	0	35.09	36.9	0.77	3.99	5.18	0.73	8.3	11.36	1.12	22.79	20.36	0.48
118079	m	61	NO	NO	NO	Non-Hispanic Black	Born in 50 US states or Washington, DC	9-11th grade (Includes 12th grade with no diploma)		74.5	165	39.4	38	31.9	103.4							No				no		no	no	no	no	no	no	no	0	1	0	55.65	44.22	1.21	6.8	5.64	1.01	12.98	12.85	1.39	35.87	25.73	0.88
114821	female	60	NO	NO	NO	Other Race - Including Multi-Racial	Born in Mexico	Some college or AA degree	3.63	69.2	158.6	32.4	32.3	28.1	98.9							No				no		no	no	no	no	no	no	no	0	1	0	28.63	32.5	0.81	3.11	3.82	0.64	5.7	8.89	1	19.82	19.79	0.76
74531	m	72	NO	NO	NO	Non-Hispanic Black	Born in 50 US states or Washington, DC	9-11th grade (Includes 12th grade with no diploma)	1.29	81.9	172.6	44.3	37.8	34.3	107							No				no		no	yes	no	no	no	no	no	0	1	0	41.61	47.29	0.8	4.72	5.93	0.6	9.1	15.1	1.06	27.79	26.26	0.65
121426	female	78	NO	NO	NO	Non-Hispanic Black	Born in 50 US states or Washington, DC	9-11th grade (Includes 12th grade with no diploma)	2.64	79.6	169.9	42.3	37.7	29.1	111.4							No				no		no	yes	no	no	no	no	no	0	1	0	27.84	38.88	0.63	3.4	5.4	0.51	6.69	13.19	0.87	17.74	20.3	0.61
123859	m	60	NO	NO	NO	Other Race - Including Multi-Racial	Born in Mexico	College graduate or above	2.43	73	162.5	38.7	37.3	32.5	98.5							No				no		yes	no	no	no	no	yes	no	0	1	0	27.25	32.33	0.78	4.02	5.13	0.67	7.4	11.09	0.98	15.83	16.1	0.49
110866	female	80	NO	NO	NO	Non-Hispanic Black	Born in 50 US states or Washington, DC	Some college or AA degree	5	74	163.4	36	38.5	33.1	97							No				no		no	yes	no	no	no	no	no	0	2	6
111599	female	53	NO	NO	NO	Non-Hispanic Black	Born in 50 US states or Washington, DC	High school graduate/GED or equivalent	1.33	59.6	146.7	30.5	34.3	29.5	94.2							yes	yes			no		yes	no	no	no	no	yes	no	0	5
120992	female	69	NO	NO	NO	Other Hispanic	Born in Mexico	Some college or AA degree	3.21	70.8	159.7	36.4	37.5	33	92							No				no		no	yes	no	no	no	no	no	0	1	0	26.23	31.78	0.75	3.66	4.88	0.59	5.97	10.18	0.99	16.6	16.72	0.5
122440	female	64	NO	NO	NO	Non-Hispanic Black	Born in 50 US states or Washington, DC	Some college or AA degree	0.92	82.7	172.4	39	38.7	31.1	105.7							No				no		no	yes	no	no	no	yes	no	0	5
109523	female	77	NO	NO	NO	Non-Hispanic White	Born in 50 US states or Washington, DC	High school graduate/GED or equivalent	2.88	75	164.1	38.5	34	32.8	104.3							No			2	no		no	yes	no	no	no	no	yes	0	1	0	30.63	37.75	0.68	3.49	5.17	0.63	7.04	11.26	0.94	20.11	21.33	0.51
119845	m	70	NO	NO	NO	Non-Hispanic White	Born in 50 US states or Washington, DC	9-11th grade (Includes 12th grade with no diploma)	3.16	83.7	173.2	36.4	37.4	36.3	108.6							No				no		no	yes	no	no	no	no	no	0	1	0	35.04	42.05	0.72	4.01	5.54	0.63	8.83	13.99	0.99	22.21	22.52	0.59
114698	m	60	NO	NO	NO	Non-Hispanic Black	Born in 50 US states or Washington, DC	Some college or AA degree		94.1	183.4	48.3	42.6	41.3	97.6							yes	yes			no		no	no	no	no	no	no	no	0	1	0	53.9	45.95	0.99	3.84	3.89	0.87	12.24	14.04	1.35	37.83	28.02	0.65
109534	female	77	NO	NO	NO	Non-Hispanic Black	Born in 50 US states or Washington, DC	Less than 9th grade	0.91	69.5	157.3	40.8	38.8	33.7	96.3							No				no		no	yes	no	no	no	no	no	0	5
119456	female	56	NO	NO	NO	Non-Hispanic Black	Born in 50 US states or Washington, DC	Some college or AA degree	4.41	66.7	154.1	37.7	33.8	32.3	88.8							No				no		no	no	no	no	no	no	no	0	1	0	26.06	33.03	0.65	3.17	4.84	0.6	6.56	11.01	0.95	16.33	17.18	0.67
122138	m	74	9	9	9	Non-Hispanic White	Born in 50 US states or Washington, DC	Less than 9th grade		79.9	168.5	38	39.6	31	110							No				no		no	yes	no	no	no	no	no	0	1	0	40.22	47.5	0.61	3.68	6.07	0.74	11.15	14.99	0.96	25.39	26.44	0.42
110631	female	55	NO	NO	NO	Non-Hispanic White	Born in Mexico	College graduate or above		67.3	154.4	35.3	34	30.5	100.8							No				no		no	no	no	no	no	no	no	0	1	0	27.96	32.18	0.74	3.91	5.26	0.66	7.01	10.69	1.05	17.04	16.23	0.55
118475	m	67	NO	NO	NO	Non-Hispanic Black	Born in 50 US states or Washington, DC	Some college or AA degree	2.54	83.8	172.5	42.7	39.8	30.7	97.8							No				no		no	no	no	no	no	no	no	0	1	0	44.17	42.67	0.93	4.5	4.84	0.74	9.62	12.95	1.21	30.05	24.87	0.7
119940	m	63	NO	NO	NO	Non-Hispanic Black	Born in 50 US states or Washington, DC	Some college or AA degree	0.56	85	173.7	41	41.7	33.9	102.5							No				no		no	no	no	no	no	no	no	0	1	0	37.26	44.29	0.69	3.83	5.55	0.7	8.77	12.63	0.95	24.66	26.1	0.42
78654	female	61	NO	NO	NO	Non-Hispanic White	Born in 50 US states or Washington, DC	Some college or AA degree	2.26	75	162.7											No				no		no	no	no	no	no	no	no	0	5
111929	m	61	NO	NO	NO	Non-Hispanic Black	Born in 50 US states or Washington, DC	Some college or AA degree	2.43	79	166.7	38.6	37.8	34.7	91.5							No				no		no	no	no	no	no	no	no	0	1	0	45.2	37.02	1.12	5.72	5.1	1	11.82	11.82	1.38	27.66	20.11	0.79
83142	female	79	NO	NO	NO	Non-Hispanic White	Born in 50 US states or Washington, DC	High school graduate/GED or equivalent	1.93	77.8	165.1	36.4	39.1	33.2	104.5							No				yes	1	no	yes	no	no	no	no	no	0	1	0	38.89	38.07	0.95	5.2	5.49	0.72	7.93	11.05	1.2	25.76	21.53	0.62
109823	female	80	NO	NO	NO	Other Race - Including Multi-Racial	Born in 50 US states or Washington, DC	College graduate or above	4.77	70.9	157.8	33.7	35.5	33.8	96							No				no		no	yes	no	no	no	no	no	0	1	0	27.04	31.08	0.7	2.88	4.11	0.7	7.22	10.27	1.01	16.94	16.7	0.48
118829	m	67	NO	NO	NO	Non-Hispanic Black	Born in 50 US states or Washington, DC	High school graduate/GED or equivalent	4.15	86.2	173.9	44.3	37.6	35.4	106							No				no		no	no	no	no	no	no	no	0	1	0	48.71	47.95	0.85	4.53	5.36	0.73	10.19	14.01	1.19	33.98	28.59	0.81
122557	m	58	NO	NO	NO	Non-Hispanic White	Born in 50 US states or Washington, DC	High school graduate/GED or equivalent	1	82.5	170.1	35.3	38	28	104.7							No				yes	1	no	no	no	no	no	no	no	0	1	0	35.05	45.69	0.63	3.56	5.68	0.51	6.45	12.58	0.91	25.04	27.43	0.37
117136	female	55	NO	NO	NO	Other Race - Including Multi-Racial	Born in Mexico	College graduate or above	1.07	75.6	162.5	38.5	34.5	33.1	93.8							No				no		no	no	no	no	no	no	no	0	1	0	27.92	34.01	0.65	3.02	4.64	0.64	7.64	11.97	0.99	17.27	17.4	0.46
82381	female	80	NO	NO	NO	Non-Hispanic White	Born in Mexico	9-11th grade (Includes 12th grade with no diploma)		64.6	150.2	34.7	35.1	32.3	83.7							yes	yes			no		no	no	no	no	no	no	no	0	1	0	36.05	37.91	0.77	4.02	5.21	0.7	8.85	12.66	1.16	23.18	20.04	0.67
76136	female	53	NO	NO	NO	Other Hispanic	Born in Mexico	Some college or AA degree	2.43	72.9	159.7											No				no		no	no	no	no	no	no	no	0	5
74611	m	64	NO	NO	NO	Mexican American	Born in 50 US states or Washington, DC	Some college or AA degree	3.87	73.8	160.5	36.5	35	29.3	102.8							yes	No	60	yes	yes	2	no	yes	no	no	no	no	yes	0	1	0	35.57	41.23	0.59	3.58	6.06	0.63	8.53	13.58	1.09	23.46	21.59	0.51
116555	m	62	NO	NO	NO	Mexican American	Born in 50 US states or Washington, DC	High school graduate/GED or equivalent		83.6	171.1	38.4	36.4	34.2	101.1							No				no		no	no	no	no	no	no	no	0	1	0	61.33	48.97	1.08	6.51	6.02	0.96	14.84	15.5	1.46	39.99	27.46	1
82414	m	68	NO	NO	NO	Non-Hispanic Black	Born in 50 US states or Washington, DC	9-11th grade (Includes 12th grade with no diploma)	2.53	88.8	176.3	39.5	38.7	34.4	104.2							No				no		no	no	no	no	no	no	no	0	1	0	43.82	40.84	0.99	5.61	5.65	0.74	11.62	15.8	1.37	26.59	19.39	0.75
119917	m	55	NO	NO	NO	Mexican American	Born in Mexico	Less than 9th grade	1.5	87.8	175.2	43.7	39.9	33.4	103.6							yes	yes			no		no	no	no	no	no	no	no	0	1	0	48.14	45.23	0.79	4.75	5.99	0.74	9.87	13.32	1.29	33.52	25.91	0.59
118884	female	75	NO	NO	NO	Non-Hispanic Black	Born in 50 US states or Washington, DC	College graduate or above	1.98	62.1	147.2	32.5	34	31.6	104.3							No			2	no		no	yes	no	no	no	no	yes	0	2	6
116102	female	66	NO	NO	NO	Non-Hispanic Black	Born in Mexico	Less than 9th grade		68.2	154											No				no		no	yes	no	no	no	no	no	0	5
74066	m	56	NO	NO	NO	Other Hispanic	Born in Mexico	High school graduate/GED or equivalent	0.49	82.6	169.3	40.8	39.7	31.8	107.7							No				no		no	no	no	no	no	no	no	0	1	0	37.32	39.31	0.69	3.61	5.24	0.64	8.26	12.95	1.21	25.45	21.13	0.5
115815	m	72	NO	NO	NO	Non-Hispanic White	Born in 50 US states or Washington, DC	Some college or AA degree	5	92.3	179	41.1	42.5	35	109.3							yes	No	61		no		no	yes	no	no	no	no	no	0	1	0	44.03	48.24	0.83	5.24	6.35	0.67	9.73	14.48	1.06	29.06	27.42	0.44
109869	m	75	NO	NO	NO	Non-Hispanic White	Born in 50 US states or Washington, DC	Some college or AA degree	4.44	82.6	169.5	41	38	31.5	108							No				no		no	no	no	no	no	no	no	0	1	0	45.84	48.24	0.66	3.81	5.78	0.74	11.79	15.9	1.14	30.23	26.57	0.42
118347	m	76	NO	NO	NO	Non-Hispanic White	Born in 50 US states or Washington, DC	Some college or AA degree	2.12	81.9	168.6	38.8	40	33.4	101.2							No				no		no	no	no	no	no	no	no	0	1	0	31.38	41.26	0.64	3.55	5.51	0.48	7.09	14.87	0.99	20.74	20.89	0.33
122743	m	75	NO	NO	NO	Non-Hispanic Black	Born in 50 US states or Washington, DC	High school graduate/GED or equivalent	2.72	83.7	170.5	41.1	41.2	33.7								No				no		no	no	no	no	no	no	no	0	5
123868	female	60	NO	NO	NO	Non-Hispanic Black	Born in 50 US states or Washington, DC	Some college or AA degree	1.18	77.1	163.4	34.8	36	30.3	97.4							No				no		no	no	no	no	no	no	no	0	1	0	31.11	35.58	0.76	3.77	4.96	0.61	5.51	9.03	1.01	21.83	21.59	0.61
77624	female	57	NO	NO	NO	Non-Hispanic White	Born in 50 US states or Washington, DC	College graduate or above	4.81	71.8	157.7	38.4	36.2	32.3	99.5							yes	yes			no		yes	no	no	no	no	yes	no	0	5
73821	female	56	NO	NO	NO	Non-Hispanic White	Born in 50 US states or Washington, DC	College graduate or above	5	69.2	154.8	38.2	36.5	33	98.8							No				no		no	no	no	no	no	no	no	0	1	0	25.4	29.67	0.63	2.86	4.57	0.69	6.28	9.15	1.02	16.26	15.95	0.45
112460	female	77	NO	NO	NO	Other Race - Including Multi-Racial	Born in Mexico	Less than 9th grade	0.56	69	154.4	35										No				no		no	no	no	no	no	no	no	0	5
115383	m	54	NO	NO	NO	Non-Hispanic Black	Born in 50 US states or Washington, DC	Some college or AA degree		82.8	169.3		36.6	33.2	98.5							yes	No	52		yes	1	no	no	no	no	no	no	no	0	1	0	39.76	41.3	0.83	4.89	5.92	0.76	8.33	10.99	1.09	26.54	24.39	0.59
76286	m	59	NO	NO	NO	Non-Hispanic White	Born in 50 US states or Washington, DC	Some college or AA degree	1.31	80.4	166.7	38.4	37	35	106							No				no		no	no	no	no	no	no	no	0	1	0	35.43	39.96	0.68	3.59	5.31	0.7	8.06	11.58	1.03	23.78	23.07	0.39
110397	m	64	NO	NO	NO	Other Race - Including Multi-Racial	Born in Mexico	High school graduate/GED or equivalent	1.54	83.7	170.1	40	39	34.7	104.8							No				no		no	no	no	no	no	no	no	0	1	0	34.31	37.83	0.77	4.36	5.7	0.77	8.68	11.27	1.02	21.27	20.86	0.53
118004	m	55	NO	NO	NO	Non-Hispanic White	Born in Mexico	Some college or AA degree	5	93.6	179.8	40.7	40.1	37.2	104.2							yes	yes			no		no	no	no	no	no	no	no	0	1	0	43.45	44.17	0.87	4.8	5.5	0.68	10.24	15.07	1.2	28.41	23.6	0.55
111997	m	77	NO	NO	NO	Non-Hispanic White	Born in 50 US states or Washington, DC	High school graduate/GED or equivalent	1.62	71	156.3	36.2	37	33.4	100							No				no		no	yes	no	no	no	yes	no	0	1	0	36.33	43.06	0.65	3.55	5.49	0.63	8.51	13.47	1.01	24.28	24.1	0.4
82616	m	63	NO	NO	NO	Mexican American	Born in 50 US states or Washington, DC	Less than 9th grade	0.77	79.1	164.9											No			yes	no		no	yes	no	no	no	no	yes	0	5
123802	m	70	NO	NO	NO	Non-Hispanic Black	Born in Mexico	Some college or AA degree	0.83	93.2	178.9	41.7	43	35.4	111.9							No				no		no	no	no	no	no	no	no	0	1	0	53.52	41.84	1.04	5.86	5.66	0.95	13.45	14.16	1.55	34.21	22.02	0.86
121053	female	65	NO	NO	NO	Non-Hispanic Black	Born in 50 US states or Washington, DC	9-11th grade (Includes 12th grade with no diploma)	0.42	71.1	156.1	39.2	35.5	36.5	94							No				no		no	no	no	no	no	no	no	0	1	0	23.11	32.81	0.64	2.93	4.57	0.55	5.21	9.54	0.8	14.96	18.71	0.5
111298	female	80	NO	NO	NO	Non-Hispanic White	Born in 50 US states or Washington, DC	Less than 9th grade	0.65	74.5	159.6	35.4	35.8	33.5	101.4							No				no		no	no	no	no	no	no	no	0	2	6
79221	m	53	NO	NO	NO	Non-Hispanic Black	Born in 50 US states or Washington, DC	9-11th grade (Includes 12th grade with no diploma)		96.2	181.5	43.7	40.4	34.2	111.9							yes	yes			no		no	no	no	no	no	no	no	0	1	0	48.82	43.8	0.93	5.18	5.55	0.94	12.44	13.28	1.25	31.2	24.97	0.68
118769	m	80	NO	NO	NO	Non-Hispanic White	Born in 50 US states or Washington, DC	High school graduate/GED or equivalent	2.69	92.6	177.9	42	41.5	32.2	108.2							yes	9			no		no	yes	no	no	no	no	no	0	1	0	39.37	51.34	0.65	4.37	6.69	0.61	10.43	17.05	0.89	24.57	27.6	0.31
110241	m	60	NO	NO	NO	Non-Hispanic Black	Born in 50 US states or Washington, DC	College graduate or above	3.96	85.3	170.6	39.1	39	31.1	107							No				no		no	no	no	no	no	no	no	0	1	0	40.15	39.98	0.84	4.35	5.2	0.64	7.54	11.72	1.23	28.27	23.05	0.49
115262	female	80	NO	NO	NO	Non-Hispanic White	Born in 50 US states or Washington, DC	High school graduate/GED or equivalent		68.2	152.2	32.3	35.4	31.1	101.5							yes	yes			no		no	yes	no	no	no	no	no	0	1	0	26.98	36.62	0.77	4.17	5.4	0.54	5.89	10.99	0.84	16.92	20.23	0.43
73973	female	75	NO	NO	NO	Non-Hispanic Black	Born in Mexico	Some college or AA degree	4.11	66.1	149.8	39.4	34.6	30.1	93.2							No				no		no	yes	no	no	no	no	no	0	1	0	25.59	31.53	0.63	2.51	4.01	0.58	5.6	9.72	0.98	17.48	17.8	0.46
112361	m	56	NO	NO	NO	Mexican American	Born in Mexico	High school graduate/GED or equivalent	1.37	86	170.5	37	37.2	34	106.1							No				no		no	no	no	no	no	no	no	0	1	0	42.7	41.26	0.85	4.48	5.28	0.81	10.47	12.97	1.21	27.75	23	0.71
78473	m	60	NO	NO	NO	Non-Hispanic Black	Born in 50 US states or Washington, DC	Some college or AA degree	0.22	101.3	185	44	43	36.3	103							No				no		no	no	no	no	no	no	no	0	1	0	50.06	47.32	0.95	5.58	5.88	0.74	11.26	15.17	1.26	33.22	26.27	0.85
119222	female	69	NO	NO	NO	Non-Hispanic Black	Born in 50 US states or Washington, DC	9-11th grade (Includes 12th grade with no diploma)	0.95	82	166.3	36.2	38.6	34.6	101.9							No				no		no	yes	no	no	no	no	no	0	1	0	37.09	36.01	0.96	4.48	4.65	0.81	9.7	11.94	1.18	22.9	19.42	0.72
123922	female	60	NO	NO	NO	Mexican American	Born in Mexico	Less than 9th grade	0.15	71.7	155.3	33.3	33.8	38.9	97.7							No				no		no	no	no	no	no	no	no	0	1	0	28.67	29.34	0.76	3.27	4.29	0.77	7.1	9.27	1.16	18.31	15.78	0.61
120219	m	74	NO	NO	NO	Other Race - Including Multi-Racial	Born in Mexico	College graduate or above	5	95.4	179.3	41.7	42.6	33.1	116.2							No				no		no	no	no	no	no	no	no	0	1	0	40.57	46.54	0.62	3.72	5.99	0.63	8.01	12.78	1.04	28.84	27.77	0.45
124362	female	51	NO	NO	NO	Non-Hispanic Black	Born in 50 US states or Washington, DC	Some college or AA degree		79.5	163.4	38.1	35.4	32.6	110.3							yes	yes			yes	1	no	no	no	no	no	no	no	0	1	0	25.74	32.46	0.67	3.18	4.75	0.64	7.25	11.28	0.93	15.31	16.43	0.5
121951	m	60	NO	NO	NO	Other Race - Including Multi-Racial	Born in 50 US states or Washington, DC	High school graduate/GED or equivalent	2.06	96.7	180.1	40	43.3	37.6	104.6							No				no		no	no	no	no	no	no	no	0	1	0	54.26	48.96	0.89	5.53	6.24	0.87	11.98	13.78	1.27	36.75	28.94	0.65
113399	m	60	NO	NO	NO	Non-Hispanic Black	Born in 50 US states or Washington, DC	Some college or AA degree	4.17	91.9	175.5	39.6	41.5	35.6	102.3							No				no		no	no	no	no	no	no	no	0	1	0	48.65	45.3	0.87	5.18	5.97	0.73	9.4	12.91	1.29	34.07	26.41	0.49
110036	female	50	NO	NO	NO	Non-Hispanic White	Born in 50 US states or Washington, DC	Some college or AA degree	1.92	85.4	169	37.3	36.8	35.2	101.6							No				no		yes	no	no	no	no	no	no	0	1	0	33.87	34.79	0.89	4.76	5.36	0.7	6.76	9.6	1.13	22.35	19.83	0.7
119343	m	52	NO	NO	NO	Non-Hispanic Black	Born in 50 US states or Washington, DC	High school graduate/GED or equivalent	2.83	106.8	189	47	41.5	40.6	103.7							yes	No	43		no		no	yes	no	no	no	no	no	0	1	0	57.87	50.8	0.98	5.77	5.87	0.88	16.08	18.28	1.35	36.01	26.65	0.74
124805	female	66	NO	NO	NO	Non-Hispanic Black	Born in Mexico	High school graduate/GED or equivalent		78.7	162.1											No				yes	5	no	no	no	no	no	no	no	0	5
110996	m	70	NO	NO	NO	Non-Hispanic Black	Born in 50 US states or Washington, DC	College graduate or above		90.2	173.3	40	38.4	37.7	109.8							No				no		no	no	no	no	no	no	no	0	1	0	46.97	40.83	0.96	4.85	5.04	0.92	11.29	12.25	1.31	30.83	23.55	0.67
113457	female	73	NO	NO	NO	Non-Hispanic Black	Born in 50 US states or Washington, DC	High school graduate/GED or equivalent	4.07	73.1	155.8	36.6	35	31.3	95							No				no		no	no	no	no	no	no	no	0	2	6
80294	female	75	NO	NO	NO	Non-Hispanic Black	Born in 50 US states or Washington, DC	Some college or AA degree	4.45	66.7	148.6	32	33.5	29	94.5							No				yes	3	no	yes	no	no	no	no	no	0	5
122079	female	56	NO	NO	NO	Non-Hispanic White	Born in 50 US states or Washington, DC	High school graduate/GED or equivalent	2.8	82.8	165.5	38.8	36.6	32.2	112.6							No				no		no	no	no	no	no	no	no	0	2	6
110479	female	69	NO	NO	NO	Non-Hispanic Black	Born in 50 US states or Washington, DC	Some college or AA degree	2.24	86.1	168.5	41	39	35	111							yes	yes			yes	3	no	yes	no	no	no	no	no	0	1	0	31.42	35.83	0.75	4.08	5.42	0.67	7.43	11.06	1.03	19.91	19.35	0.42
76648	female	74	NO	NO	NO	Non-Hispanic Black	Born in 50 US states or Washington, DC	High school graduate/GED or equivalent		75.8	157.9	35.9	35.2	32.3	91.7							No				no		no	yes	no	no	no	no	no	0	1	0	31.14	32.89	0.83	3	3.62	0.67	7.84	11.68	1.16	20.31	17.59	0.8
112402	female	68	NO	NO	NO	Non-Hispanic Black	Born in 50 US states or Washington, DC	Some college or AA degree	1.62	72.1	153.9	38.2	34.5	33.9	96.1							No			yes	no		no	no	no	no	no	no	yes	0	1	0	23.11	29.88	0.63	2.8	4.41	0.57	4.96	8.78	0.92	15.36	16.68	0.44
83375	m	70	NO	NO	NO	Other Hispanic	Born in Mexico	College graduate or above	5	90.8	172.8	41.8	38.6	33.6	106.9							No				no		no	yes	no	no	no	no	no	0	1	0	58.53	48.51	0.95	5.44	5.73	0.87	12.04	13.78	1.42	41.04	29	0.85
121668	m	67	NO	NO	NO	Other Hispanic	Born in Mexico	High school graduate/GED or equivalent	1.52	96.7	177.9	42.4	40.9	34.4	116.7							No				no		no	yes	no	no	no	yes	no	0	1	0	45.91	40.71	0.85	4.94	5.79	0.82	10.01	12.14	1.36	30.96	22.78	0.6
109743	m	56	NO	NO	NO	Non-Hispanic Black	Born in 50 US states or Washington, DC	High school graduate/GED or equivalent	3.18	96	177.2	44.3	41.4	37.8	104							No				no		no	no	no	no	no	no	no	0	1	0	40.73	40.89	0.82	4.47	5.46	0.82	9.6	11.67	1.12	26.66	23.77	0.57
116143	m	72	NO	NO	NO	Non-Hispanic Black	Born in 50 US states or Washington, DC	9-11th grade (Includes 12th grade with no diploma)	0.74	102.9	183.4	42.7	42.7	35.4	114.6							No				yes	3	no	no	no	no	no	no	no	0	5
124734	female	65	NO	NO	NO	Other Race - Including Multi-Racial	Born in 50 US states or Washington, DC	Some college or AA degree	1.77	73.4	154.6	36.2	36	39	109.5							No				yes	5	no	no	no	no	no	no	no	0	1	0	29.63	32.84	0.7	3.32	4.78	0.65	6.05	9.28	1.08	20.27	18.79	0.56
111480	m	80	NO	NO	NO	Other Race - Including Multi-Racial	Born in Mexico	Some college or AA degree		74	155.3											No				no		no	yes	no	no	no	yes	no	0	5
81671	m	65	NO	NO	NO	Non-Hispanic Black	Born in 50 US states or Washington, DC	Less than 9th grade	1.82	88.6	169.8	43.2	39.5	36.2	103.9							No				no		no	no	no	no	no	no	no	0	5
110891	female	71	NO	NO	NO	Non-Hispanic White	Born in 50 US states or Washington, DC	College graduate or above	5	71.8	152.8	35	34.1	31.3	95							No			yes	no		no	no	no	no	no	no	yes	0	5
76510	female	52	NO	NO	NO	Non-Hispanic White	Born in 50 US states or Washington, DC	9-11th grade (Includes 12th grade with no diploma)	0.04	84.4	165.5	37.8	35	33.1	111.9							No				no		no	no	no	no	no	no	no	0	1	0	27.45	32.26	0.65	3.39	5.19	0.67	6.9	10.23	1.02	17.17	16.84	0.57
80831	female	71	NO	NO	NO	Non-Hispanic White	Born in 50 US states or Washington, DC	Less than 9th grade	1.59	64	143.6											No				no		yes	yes	no	no	no	no	no	0	5
119273	female	73	NO	NO	NO	Other Hispanic	Born in Mexico	High school graduate/GED or equivalent	1.95	70.5	150.7	38.9	32.2	34	95.8							No				no		no	no	no	no	no	no	no	0	5
121328	m	66	NO	NO	NO	Non-Hispanic White	Born in 50 US states or Washington, DC	High school graduate/GED or equivalent	5	97.2	177	42.7	39.3	35.4	102							No				no		no	no	no	no	no	no	no	0	1	0	47.46	43.76	0.89	5.27	5.9	0.76	9.9	12.97	1.3	32.3	24.89	0.66
79594	female	69	NO	NO	NO	Non-Hispanic White	Born in 50 US states or Washington, DC	Some college or AA degree	0.94	78.6	158.9	30	36	33	108.9							No				no		no	no	no	no	no	no	no	0	1	0	32.06	35.35	0.55	2.99	5.39	0.7	8.15	11.7	1.15	20.92	18.26	0.32
79933	female	72	NO	NO	NO	Mexican American	Born in Mexico	9-11th grade (Includes 12th grade with no diploma)	0.7	76	156.4											No				no		no	no	no	no	no	yes	no	0	5
118393	female	69	NO	NO	NO	Non-Hispanic Black	Born in 50 US states or Washington, DC	College graduate or above	3.2	78.3	158.7	37.6	38	31.9	95.8							No				no		no	no	no	no	no	no	no	0	2	6
122218	female	54	NO	NO	NO	Mexican American	Born in Mexico	9-11th grade (Includes 12th grade with no diploma)	0.72	65.8	145.4	32.5	32.5	31.2	104.2							No			2	no		no	no	no	no	no	no	yes	0	2	6
122736	m	54	NO	NO	NO	Non-Hispanic Black	Born in 50 US states or Washington, DC	Less than 9th grade	0.66	84.5	164.8		40	34								No				no		no	no	no	no	no	no	no	0	5
124661	female	64	NO	NO	NO	Non-Hispanic Black	Born in 50 US states or Washington, DC	9-11th grade (Includes 12th grade with no diploma)	0.91	81.9	161.8	39.4	39	34	110.2							No				no		no	no	no	no	no	no	no	0	1	0	22.31	30.3	0.69	3.05	4.42	0.53	4.9	9.29	0.87	14.36	16.59	0.56
80758	female	65	NO	NO	NO	Mexican American	Born in Mexico	Some college or AA degree	2.87	68.8	148.1	32	33.8	33.8	98.9							No				no		no	no	no	no	no	yes	no	0	1	0	27.24	31.85	0.73	2.71	3.71	0.63	5.62	8.94	0.99	18.91	19.2	0.53
111737	m	60	NO	NO	NO	Non-Hispanic Black	Born in 50 US states or Washington, DC	Less than 9th grade	0.1	100.2	178.5	41.9	43.6	36.3	113.9							No				no		no	yes	no	no	no	no	no	0	1	0	48	38.8	1.1	5.57	5.06	1.06	20.33	19.27	1.53	22.11	14.47	0.93
118647	female	55	NO	NO	NO	Non-Hispanic Black	Born in 50 US states or Washington, DC	College graduate or above	5	85.1	164.3	39.5	39.1	33.5	109.5							yes	yes			no		no	no	no	no	no	no	no	0	1	0	26.24	30.16	0.7	3.39	4.85	0.67	6.42	9.63	1.05	16.43	15.68	0.52
118424	female	71	NO	NO	NO	Other Hispanic	Born in Mexico	Some college or AA degree	0.82	77.5	156.9	34	36	36.8	119.9							yes	yes			no		yes	no	no	no	no	yes	no	0	2	6
81434	m	80	NO	NO	NO	Non-Hispanic White	Born in 50 US states or Washington, DC	College graduate or above	4.19	83.6	163											No				no		no	no	no	no	no	no	no	0	5
123233	female	54	NO	NO	NO	Other Race - Including Multi-Racial	Born in Mexico	Less than 9th grade	5	86.2	165.1	37.1	39.1	39.8	100.2							yes	yes			no		no	yes	no	no	no	no	no	0	5
81039	m	64	NO	NO	NO	Non-Hispanic Black	Born in 50 US states or Washington, DC	College graduate or above	0.84	88.2	166.7	41.1	39	34.7	101.4							No				no		no	no	no	no	no	no	no	0	1	0	45.66	42.79	0.88	5.48	6.21	0.78	10.91	13.95	1.29	29.27	22.64	0.68
122175	female	58	NO	NO	NO	Non-Hispanic Black	Born in Mexico	Less than 9th grade	0.83	81.8	160.3	37.8	38.4	35	95.5							No				no		no	yes	no	no	no	no	no	0	5
73811	m	64	NO	NO	NO	Non-Hispanic White	Born in 50 US states or Washington, DC	College graduate or above	1.32	95.2	173	40.5	40	32	118.3							yes	yes			no		no	yes	no	no	no	no	no	0	1	0	42.9	42.85	0.83	4.77	5.78	0.74	10.28	13.85	1.2	27.85	23.22	0.47
118402	m	53	NO	NO	NO	Non-Hispanic Black	Born in 50 US states or Washington, DC	Some college or AA degree		117.3	192.1											No				no		no	no	no	no	no	no	no	0	5
121878	m	74	NO	NO	NO	Non-Hispanic White	Born in 50 US states or Washington, DC	High school graduate/GED or equivalent	3.46	91.1	169.1	37.2	37.3	40	110.4							No				no		no	yes	no	no	no	no	no	0	5
117639	female	62	NO	NO	NO	Non-Hispanic Black	Born in 50 US states or Washington, DC	9-11th grade (Includes 12th grade with no diploma)	2.55	72.1	150	35.3	34.2	32.7	96.1							yes	yes			no		no	yes	no	no	no	no	no	0	1	0	22.82	30.04	0.65	3.02	4.61	0.59	5.54	9.4	0.89	14.26	16.03	0.3
122250	m	66	NO	NO	NO	Other Hispanic	Born in Mexico	High school graduate/GED or equivalent	2.33	99.7	176.3	42	37	34	117.8							No				no		no	no	no	no	no	no	no	0	1	0	40.69	40.57	0.77	4.1	5.35	0.83	10.51	12.7	1.16	26.09	22.52	0.62
79013	m	58	NO	NO	NO	Non-Hispanic White	Born in 50 US states or Washington, DC	College graduate or above	0.09	91.9	169.2	40.3	38.2	35.5	117.5							No				no		no	yes	no	no	no	no	no	0	1	0	42.08	38.85	0.95	5	5.27	0.91	11.42	12.62	1.23	25.66	20.96	0.76
78007	female	80	NO	NO	NO	Non-Hispanic Black	Born in Mexico	Some college or AA degree	0.84	75.2	152.8											No				no		no	no	no	no	no	no	no	0	5
113375	m	80	NO	NO	NO	Non-Hispanic White	Born in 50 US states or Washington, DC	High school graduate/GED or equivalent		85.2	162.2	39.5	39.5	33.1	113.8							No				yes	3	no	no	no	no	no	yes	no	0	1	0	34.86	45.41	0.67	3.67	5.51	0.61	8.62	14.17	0.88	22.57	25.73	0.35
79275	m	62	NO	NO	NO	Mexican American	Born in Mexico	9-11th grade (Includes 12th grade with no diploma)	1.52	78.7	155.9											yes	yes			no		no	no	no	no	no	no	no	0	5
74240	female	74	NO	NO	NO	Non-Hispanic Black	Born in 50 US states or Washington, DC	College graduate or above	4.53	95.1	171.1											No				no		no	yes	no	no	no	no	no	0	5
119455	female	63	NO	NO	NO	Non-Hispanic White	Born in 50 US states or Washington, DC	High school graduate/GED or equivalent	1.02	84.9	161.7	35.7	35.6	33.8	104.6							No				no		no	no	no	no	no	no	no	0	1	0	28.75	33.7	0.76	3.8	5.03	0.66	7.13	10.82	1	17.82	17.85	0.59
113993	female	72	NO	NO	NO	Non-Hispanic Black	Born in 50 US states or Washington, DC	High school graduate/GED or equivalent	1.14	70.6	146.9		34	44								No			2	yes	6	no	yes	no	no	no	no	yes	0	5
109961	female	50	NO	NO	NO	Other Race - Including Multi-Racial	Born in Mexico	9-11th grade (Includes 12th grade with no diploma)	5	81.5	157.7	36	34.5	38.2	112							No				no		no	no	no	no	no	no	no	0	5
119728	m	63	NO	NO	NO	Non-Hispanic Black	Born in 50 US states or Washington, DC	9-11th grade (Includes 12th grade with no diploma)	1.04	100.6	175	39	42.8	39.8	112							No				no		no	no	no	no	no	no	no	0	1	0	55.69	48.79	1.08	5.56	5.12	0.88	13.33	15.09	1.29	36.81	28.58	0.64
76353	female	80	NO	NO	NO	Non-Hispanic Black	Born in Mexico	High school graduate/GED or equivalent	3.07	74.7	150.7											yes	yes			no		no	yes	no	no	no	yes	no	0	5
117769	m	63	NO	NO	NO	Non-Hispanic Black	Born in 50 US states or Washington, DC	High school graduate/GED or equivalent	1.96	101.2	175.5	41.6	41.2	40.3	109							No				no		no	no	no	no	no	no	no	0	5
124614	female	53	NO	NO	NO	Non-Hispanic Black	Born in 50 US states or Washington, DC	College graduate or above	3.98	88.2	163.5	35.5	39	35.8	109.3							yes	No	39		no		no	no	no	no	no	no	no	0	1	0	28.84	35.05	0.66	3.4	5.14	0.57	7.03	12.27	1.04	18.41	17.63	0.42
80556	m	51	NO	NO	NO	Mexican American	Born in Mexico	College graduate or above	0	90.6	165.7	42.8	35.6	36	106.9							yes	yes			no		no	no	no	no	no	yes	no	0	1	0	51.89	42.72	1.1	5.9	5.38	0.92	14.27	15.59	1.46	31.73	21.75	0.96
122409	female	77	NO	NO	NO	Non-Hispanic Black	Born in 50 US states or Washington, DC	9-11th grade (Includes 12th grade with no diploma)	0.74	79.5	154.9											No			2	no		no	yes	no	no	no	no	yes	0	5
112221	female	54	NO	NO	NO	Non-Hispanic Black	Born in 50 US states or Washington, DC	College graduate or above	2.13	79.8	155.2	36.6	33.5	38.5	99.4							No				no		no	no	no	no	no	no	no	0	1	0	23.41	25.62	0.72	3.42	4.73	0.65	4.88	7.46	1.13	15.11	13.44	0.54
117319	female	56	NO	NO	NO	Other Race - Including Multi-Racial	Born in Mexico	College graduate or above		85.1	160.2	37.1	37.1	37.6	103.2							No				no		no	no	no	no	no	no	no	0	2	6
114529	female	78	NO	NO	NO	Non-Hispanic White	Born in 50 US states or Washington, DC	Some college or AA degree	3.25	84.7	159.4	36.1	36.2	36	102.1							No				no		yes	yes	no	no	no	no	no	0	1	0	29.8	32.3	0.74	3.81	5.13	0.69	6.77	9.82	1.11	19.23	17.34	0.53
122428	female	76	NO	NO	NO	Non-Hispanic Black	Born in 50 US states or Washington, DC	9-11th grade (Includes 12th grade with no diploma)		80.1	155	37.8	36.4	43	90.7							No				no		no	no	no	no	no	no	no	0	1	0	34.57	39.84	0.71	3.28	4.64	0.77	9.5	12.42	0.96	21.78	22.79	0.57
75540	female	50	NO	NO	NO	Non-Hispanic White	Born in 50 US states or Washington, DC	High school graduate/GED or equivalent	5	79.1	154.1	34.7	33.7	36.1	102.3							No				no		no	no	no	no	no	no	no	0	2	6
121227	female	65	NO	NO	NO	Non-Hispanic Black	Born in 50 US states or Washington, DC	Some college or AA degree	2.25	89.9	164	40.1	37.8	33.9	102.6							yes	yes			no		no	no	no	no	no	yes	no	0	1	0	34.21	33.95	0.91	4.08	4.5	0.79	8.79	11.11	1.16	21.34	18.33	0.81
79988	m	57	NO	NO	NO	Non-Hispanic Black	Born in 50 US states or Washington, DC	High school graduate/GED or equivalent	0.69	90.5	164.7	39.9	37	34.1	111.8							No				no		no	no	no	no	no	no	no	0	1	0	35.36	37.05	0.76	3.74	4.96	0.76	10.19	13.5	1.15	21.43	18.59	0.47
119342	female	80	NO	NO	NO	Non-Hispanic White	Born in 50 US states or Washington, DC	High school graduate/GED or equivalent	2.99	76.4	151											No				no		no	yes	no	no	no	no	no	0	5
83123	m	50	NO	NO	NO	Non-Hispanic Black	Born in 50 US states or Washington, DC	9-11th grade (Includes 12th grade with no diploma)	3.33	105.1	177.2	39.8	40	38.4	113.3							No				no		no	yes	no	no	no	no	no	0	1	0	43.3	39.87	0.89	5.35	6.02	0.8	10.99	13.66	1.34	26.95	20.19	0.66
78196	female	74	NO	NO	NO	Non-Hispanic White	Born in 50 US states or Washington, DC	Some college or AA degree	4.3	80.3	154.6	34.9	35	35.2	100.1							No				no		no	no	no	no	no	no	no	0	1	0	37.34	37.22	0.88	4.72	5.37	0.66	8.89	13.43	1.29	23.73	18.42	0.76
77515	female	66	NO	NO	NO	Non-Hispanic Black	Born in 50 US states or Washington, DC	High school graduate/GED or equivalent	1.91	86.8	160.5	34.2	37	38.2	113.2							No				no		no	no	no	no	no	no	no	0	1	0	29.43	35.32	0.69	3.54	5.16	0.7	7.91	11.32	0.95	17.98	18.85	0.37
113164	m	71	NO	NO	NO	Non-Hispanic White	Born in 50 US states or Washington, DC	Some college or AA degree	2.31	100.5	172.8	41	40	37								yes	yes			no		no	no	no	no	no	no	no	0	1	0	43.01	47.12	0.76	4.38	5.76	0.65	8.5	13.04	1.06	30.13	28.33	0.36
122208	female	71	NO	NO	NO	Non-Hispanic White	Born in 50 US states or Washington, DC	High school graduate/GED or equivalent	1.44	83	156.4	34.5	36	37.6	107.7							yes	yes			no		yes	yes	no	no	no	no	no	0	1	0	28.33	35.17	0.67	3.44	5.14	0.54	6.14	11.46	1.01	18.75	18.57	0.43
77351	female	80	NO	NO	NO	Other Hispanic	Born in 50 US states or Washington, DC	9-11th grade (Includes 12th grade with no diploma)	2.63	74.4	147.9	29.9	34.1	34.3	104.2							yes	yes			no		no	no	no	no	no	no	no	0	1	0	26.65	30.53	0.69	3.36	4.86	0.55	5.42	9.84	1.13	17.87	15.82	0.44
113986	m	66	NO	NO	NO	Non-Hispanic White	Born in 50 US states or Washington, DC	Some college or AA degree	1.62	96.7	168.7	39.5	40.5	37								yes	yes			no		no	no	no	no	no	no	no	0	1	0	35.34	41.03	0.73	3.89	5.33	0.66	7.37	11.1	0.98	24.08	24.6	0.47
109856	female	54	NO	NO	NO	Other Hispanic	Born in 50 US states or Washington, DC	Some college or AA degree	1.07	84.9	157.8	34	36.2	39	101.2							yes	yes			no		no	no	no	no	no	no	no	0	1	0	28.53	33.3	0.72	3.54	4.89	0.6	5.87	9.73	1.02	19.12	18.67	0.55
80836	m	64	NO	NO	NO	Non-Hispanic White	Born in 50 US states or Washington, DC	Some college or AA degree	3.09	100	170.9	38.2	41	38.3								No				no		no	yes	no	no	no	no	no	0	1	0	44.76	44.42	0.82	5.04	6.12	0.69	10.77	15.53	1.27	28.95	22.77	0.55
77820	m	53	NO	NO	NO	Non-Hispanic Black	Born in 50 US states or Washington, DC	College graduate or above	5	118.3	185.1	48	42.2	42.2	118							No				no		no	yes	no	no	no	no	no	0	1	0	42.32	44.28	0.81	4.61	5.72	0.66	8.84	13.42	1.15	28.86	25.14	0.54
120023	m	80	NO	NO	NO	Non-Hispanic White	Born in 50 US states or Washington, DC	High school graduate/GED or equivalent	2.07	103.5	173	40.1	46	38.8	120.4							yes	No	60		no		no	no	no	no	no	yes	no	0	1	0	46.14	43.73	0.82	4.87	5.91	0.78	10.9	13.93	1.27	30.37	23.88	0.53
114299	female	80	NO	NO	NO	Non-Hispanic Black	Born in 50 US states or Washington, DC	Some college or AA degree	3.34	86.6	158	33.5	35.5	32.6	112.8							No			2	no		no	yes	no	no	no	yes	yes	0	2	6
124253	female	60	NO	NO	NO	Other Race - Including Multi-Racial	Born in Mexico	Some college or AA degree	5	72.6	144.6	35.1	30	36.6	109.3							No			yes	no		no	no	no	no	no	no	yes	0	2	6
118371	m	80	NO	NO	NO	Non-Hispanic White	Born in 50 US states or Washington, DC	College graduate or above	5	93.3	163.7	37.3	43.2	40.1	115.1							yes	yes			no		no	no	no	no	no	no	no	0	2	6
121330	female	61	NO	NO	NO	Non-Hispanic Black	Born in Mexico	High school graduate/GED or equivalent	5	83.6	154.7	38.3	36	38.5	103.4							No				no		no	no	no	no	no	no	no	0	1	0	25.7	27.48	0.8	3.43	4.29	0.7	4.64	6.59	1.06	17.64	16.59	0.79
77333	m	70	NO	NO	NO	Non-Hispanic White	Born in 50 US states or Washington, DC	College graduate or above	5	109.9	177.5	38.6	40	39.1	121.5							yes	yes			no		no	no	no	no	no	no	no	0	1	0	38.43	48.58	0.63	3.78	6.01	0.61	9.55	15.62	0.93	25.1	26.95	0.41
123978	female	59	NO	NO	NO	Mexican American	Born in Mexico	Less than 9th grade	2.38	73.1	144.5	27.4	32.6	37.2	109							No				no		no	no	no	no	no	no	no	0	5
116652	female	53	NO	NO	NO	Other Hispanic	Born in Mexico	High school graduate/GED or equivalent	1.09	82.4	153.4											9				no		yes	yes	no	no	no	no	no	0	5
113308	m	60	NO	NO	NO	Non-Hispanic Black	Born in 50 US states or Washington, DC	9-11th grade (Includes 12th grade with no diploma)	3.68	105.3	173.4	38.5	41.4	41.1	110.2							No				no		no	no	no	no	no	no	no	0	1	0	55.96	40.78	1.29	5.52	4.28	1	12.13	12.08	1.57	38.32	24.41	0.92
81464	female	68	NO	NO	NO	Non-Hispanic White	Born in 50 US states or Washington, DC	Some college or AA degree	4.93	67.6	138.8	33.5	34.8	29.2	105.5							No				no		no	yes	no	no	no	no	no	0	1	0	29.15	32.81	0.72	3.87	5.36	0.65	7.14	11.03	1.11	18.14	16.42	0.5
123976	female	72	NO	NO	NO	Other Hispanic	Born in 50 US states or Washington, DC	Some college or AA degree		84.2	154.7	37.4	35	37	115.8							No			yes	yes	6	no	yes	no	no	no	no	yes	0	5
78897	female	63	NO	NO	NO	Non-Hispanic Black	Born in 50 US states or Washington, DC	High school graduate/GED or equivalent	2.69	97.3	166.2	40	37.8	36.8	125.8							No				no		no	yes	no	no	no	no	no	0	2	6
115143	m	79	NO	NO	NO	Non-Hispanic Black	Born in 50 US states or Washington, DC	Some college or AA degree		85.1	155.5											No				no		no	no	no	no	no	no	no	0	5
109994	female	73	NO	NO	NO	Non-Hispanic White	Born in 50 US states or Washington, DC	High school graduate/GED or equivalent	2.83	92.8	162.1	33.2	38	38.2	110							yes	No	35	yes	no		yes	yes	no	no	no	no	yes	0	1	0	23.71	36.3	0.54	2.79	5.13	0.47	5.32	11.26	0.78	15.6	19.91	0.26
118966	m	61	NO	NO	NO	Non-Hispanic Black	Born in 50 US states or Washington, DC	Some college or AA degree	2.41	117.9	182.6	40.7	44.8	40.9	117.8							No				no		no	no	no	no	no	no	no	0	1	0	55.21	44.52	0.87	5.28	6.06	0.95	14.7	15.43	1.53	35.23	23.03	0.64
124241	female	57	NO	NO	NO	Non-Hispanic Black	Born in 50 US states or Washington, DC	Some college or AA degree	0.74	88.3	157.7	34.4	34.5	39.8	110							No				no		no	no	no	no	no	no	no	0	1	0	39.59	32.57	1.13	5.05	4.49	0.8	6.38	7.97	1.4	28.16	20.11	1.08
78306	female	63	NO	NO	NO	Mexican American	Born in Mexico	Some college or AA degree	0.72	90.1	159.2	34.4	37.7	35	110.2							No				no		no	no	no	no	no	no	no	0	2	6
115063	m	56	NO	NO	NO	Non-Hispanic Black	Born in 50 US states or Washington, DC	Some college or AA degree	5	120.6	184.3	45.4	45.5	36.5	131.2							No				no		no	no	no	no	no	no	no	0	1	0	55.46	42.62	1.04	6.23	5.99	1	12.77	12.75	1.53	36.46	23.88	1.35
114434	female	54	NO	NO	NO	Non-Hispanic Black	Born in 50 US states or Washington, DC	Some college or AA degree	0	83.9	153.3	36.2	38.2	31.8	108.8							No				no		no	no	no	no	no	no	no	0	5
78170	female	50	NO	NO	NO	Non-Hispanic White	Born in 50 US states or Washington, DC	Some college or AA degree	1.51	92.6	160.9	37.5	34.6	34.2	117.5							yes	yes			no		no	no	no	no	no	no	no	0	1	0	43.08	36.26	1.06	5.29	4.99	0.89	10.54	11.89	1.41	27.25	19.39	0.8
81522	female	63	NO	NO	NO	Non-Hispanic Black	Born in 50 US states or Washington, DC	High school graduate/GED or equivalent		84.7	153.8											No				no		no	no	no	no	no	no	no	0	5
80837	m	55	NO	NO	NO	Mexican American	Born in 50 US states or Washington, DC	High school graduate/GED or equivalent		107.8	173.5	38.7	38	40.8	119.6							No				no		no	no	no	no	no	no	no	0	1	0	38.6	39.54	0.74	4.07	5.48	0.72	9.3	12.84	1.19	25.23	21.21	0.43
124772	female	56	NO	NO	NO	Non-Hispanic Black	Born in Mexico	College graduate or above	2.37	93.7	161.3	42.1	37	34.1	89							No				no		no	no	no	no	no	no	no	0	1	0	31.37	34.59	0.81	3.69	4.56	0.7	6.81	9.72	1.03	20.87	20.31	0.52
120824	female	80	NO	NO	NO	Non-Hispanic White	Born in Mexico	Less than 9th grade		77.1	145.9											yes	No	80	yes	yes	1	no	yes	no	no	no	yes	yes	0	5
74674	female	67	NO	NO	NO	Mexican American	Born in Mexico	Less than 9th grade	0.97	66.3	135.4	26.7	32.4	34	102.6							No			2	yes	3	no	no	no	no	no	yes	yes	0	1	0	21.26	27.44	0.48	2.1	4.37	0.59	5.02	8.55	0.97	14.14	14.53	0.26
73652	female	54	NO	NO	NO	Non-Hispanic Black	Born in 50 US states or Washington, DC	High school graduate/GED or equivalent	3.81	107.5	171.8	37.1	38.5	40.8	115							yes	yes			no		no	yes	no	no	no	yes	no	0	1	0	36.64	33.13	0.88	4.69	5.34	0.85	9.63	11.4	1.36	22.32	16.4	0.75
114042	female	52	NO	NO	NO	Mexican American	Born in 50 US states or Washington, DC	College graduate or above	3.25	99	164.2	39.2	37.6	40.5	114.8							No				no		no	yes	no	no	no	no	no	0	1	0	31.96	34.37	0.74	3.94	5.34	0.64	7.04	11.05	1.17	20.98	17.97	0.51
117203	m	65	NO	NO	NO	Non-Hispanic Black	Born in 50 US states or Washington, DC	9-11th grade (Includes 12th grade with no diploma)	4.16	112.3	175	43	42	37.5	132.7							No				no		no	yes	no	no	no	yes	no	0	5
118493	m	78	NO	NO	NO	Non-Hispanic White	Born in 50 US states or Washington, DC	High school graduate/GED or equivalent	3.08	111.2	173.7	37.3	40	37.5	124.7							yes	yes			no		no	yes	no	no	no	no	no	0	1	0	44.5	41.85	0.69	3.81	5.49	0.84	12.25	14.5	1.3	28.44	21.86	0.3
113511	female	66	NO	NO	NO	Non-Hispanic Black	Born in 50 US states or Washington, DC	Some college or AA degree	0.92	87.5	153.7	34.6	36	37.5	109.7							yes	yes		yes	no		no	no	no	no	no	no	yes	0	1	0	23.63	28.51	0.65	2.95	4.54	0.68	4.83	7.1	0.94	15.84	16.88	0.54
82580	female	51	NO	NO	NO	Non-Hispanic White	Born in 50 US states or Washington, DC	Some college or AA degree	1.23	119.6	179.6	38.7	40.8	45	119.1							yes	yes			no		no	yes	no	no	no	no	no	0	2	6
119322	female	66	NO	NO	NO	Non-Hispanic Black	Born in 50 US states or Washington, DC	Some college or AA degree	2.36	105.9	168.8	38.5	42.6	38.5	126.6							No				no		no	no	no	no	no	no	no	0	1	0	35.54	38.86	0.76	4.38	5.74	0.72	9.63	13.38	1.09	21.53	19.74	0.6
81516	female	60	NO	NO	NO	Non-Hispanic Black	Born in 50 US states or Washington, DC	College graduate or above	5	104.9	167.4	41	37.2	41.2	110.7							No				no		no	no	no	no	no	no	no	0	1	0	37.77	32.49	1.14	5.65	4.96	0.85	8.74	10.34	1.36	23.38	17.19	0.89
120946	female	62	NO	NO	NO	Non-Hispanic Black	Born in Mexico	Less than 9th grade	1.29	91.9	156.6	36.4	34.7	36.2	113.6							No				no		no	yes	no	no	no	no	no	0	5
115874	female	54	NO	NO	NO	Non-Hispanic Black	Born in 50 US states or Washington, DC	Some college or AA degree	1.6	99.7	163	35	39.5	39.1	108.9							No				no		no	no	no	no	no	no	no	0	1	0	30.18	33.65	0.76	3.76	4.98	0.7	8.05	11.47	1.07	18.37	17.2	0.53
117516	m	68	NO	NO	NO	Mexican American	Born in Mexico	Less than 9th grade	3.47	107.8	169	35	37.8	39.1	124.5							yes	No	57		no		no	yes	no	no	no	no	no	0	2	6
81332	female	61	NO	NO	NO	Non-Hispanic Black	Born in 50 US states or Washington, DC	High school graduate/GED or equivalent	1.03	104.5	166	40	40.2	39.4	120.5							No				no		no	no	no	no	no	no	no	0	1	0	33.19	31.7	1.02	3.41	3.34	0.74	6.53	8.88	1.19	23.25	19.47	0.91
115231	female	64	NO	NO	NO	Non-Hispanic Black	Born in 50 US states or Washington, DC	Less than 9th grade	1.13	88.3	152.7	34.8	36.4	38.2	113							No				no		no	no	no	no	no	yes	no	0	2	6
120501	female	57	NO	NO	NO	Non-Hispanic Black	Born in 50 US states or Washington, DC	High school graduate/GED or equivalent		88.8	152	33.7	33.4	37.1	103.5							No				no		no	no	no	no	no	no	no	0	2	6
124503	female	68	NO	NO	NO	Mexican American	Born in 50 US states or Washington, DC	Some college or AA degree	3.26	92.4	154.7	36.5	36.6	33.7	114.7							yes	yes			no		no	no	no	no	no	no	no	0	1	0	24.54	27.97	0.73	3.2	4.4	0.68	5.75	8.51	1.04	15.59	15.06	0.61
117439	female	79	NO	NO	NO	Other Hispanic	Born in Mexico	Some college or AA degree	5	103.9	163.6											No				no		no	yes	no	no	no	no	no	0	5
119585	female	63	NO	NO	NO	Non-Hispanic Black	Born in 50 US states or Washington, DC	High school graduate/GED or equivalent	0.58	104.9	164.5	35.4	35.5	38.4	122							No				no		no	no	no	no	no	no	no	0	2	6
123947	female	67	NO	NO	NO	Non-Hispanic Black	Born in 50 US states or Washington, DC	9-11th grade (Includes 12th grade with no diploma)		90.4	152.7	33.3	38	36.2	121.8							No				no		no	no	no	no	no	yes	no	0	1	0	35.22	32.42	1.02	4.5	4.43	0.84	9.57	11.42	1.28	21.15	16.57	0.97
123314	m	59	NO	NO	NO	Non-Hispanic Black	Born in Mexico	Some college or AA degree	3.75	129.9	182.4	43.2	46	43.6	126							No				no		no	no	no	no	no	no	no	0	1	0	50.77	44.5	0.89	4.6	5.2	0.82	10.93	13.39	1.36	35.23	25.91	0.57
113301	female	62	NO	NO	NO	Non-Hispanic White	Born in 50 US states or Washington, DC	High school graduate/GED or equivalent	4.14	101.2	158.8	33.5	34.4	33.7	124.7							yes	yes			no		no	no	no	no	no	no	no	0	1	0	26.89	29.65	0.72	3.11	4.32	0.62	5.66	9.12	1.12	18.13	16.22	0.56
119809	female	50	NO	NO	NO	Non-Hispanic White	Born in 50 US states or Washington, DC	Some college or AA degree	5	101.3	159	36.2	37.3	45.7	108.8							No				no		no	no	no	no	no	no	no	0	2	6
124403	female	66	NO	NO	NO	Non-Hispanic Black	Born in 50 US states or Washington, DC	High school graduate/GED or equivalent	1.66	103.2	159.6	39.9	39	40.5	108.8							yes	yes		yes	no		no	yes	no	no	no	no	yes	0	2	6
124280	m	59	NO	NO	NO	Non-Hispanic Black	Born in 50 US states or Washington, DC	High school graduate/GED or equivalent	4.25	126.4	176.3	44.5	39	39.7	132.3							yes	yes			no		no	yes	no	no	no	no	no	0	1	0	43.57	43.07	0.77	4.66	6.03	0.73	9.41	12.9	1.22	29.5	24.14	0.48
121407	female	54	NO	NO	NO	Non-Hispanic Black	Born in 50 US states or Washington, DC	Some college or AA degree		106.3	161.1	37	38.3	40.2	125.5							No				yes	6	no	yes	no	no	no	no	no	0	1	0	30.75	29.01	1.01	4.64	4.6	0.77	7.91	10.29	1.29	18.2	14.12	1
79339	female	60	NO	NO	NO	Non-Hispanic Black	Born in 50 US states or Washington, DC	Some college or AA degree	1.74	108.2	161.5	33	39	36.7	143.2							No				no		no	no	no	no	no	no	no	0	1	0	39.95	33.78	0.89	4.28	4.8	0.95	11.46	12.03	1.43	24.21	16.95	0.79
78796	female	64	NO	NO	NO	Non-Hispanic Black	Born in 50 US states or Washington, DC	Some college or AA degree	0.86	111.8	163.9	34.7	38	46.9	128							yes	yes			no		no	yes	no	no	no	no	no	0	2	6
118113	female	59	NO	NO	NO	Non-Hispanic White	Born in 50 US states or Washington, DC	High school graduate/GED or equivalent	3.13	103.2	157.3	35.1	35	44	126.8							No				no		no	yes	no	no	no	no	no	0	1	0	28.27	30.3	0.82	3.95	4.85	0.61	5.83	9.56	1.16	18.49	15.89	0.53
115531	m	60	NO	NO	NO	Non-Hispanic White	Born in 50 US states or Washington, DC	High school graduate/GED or equivalent	0.89	134.4	179.2	39	41.6	43.5	140.3							No				no		no	yes	no	no	no	no	no	0	1	0	38.6	45.82	0.63	3.65	5.83	0.57	8.49	14.79	1.05	26.47	25.21	0.77
114043	female	75	NO	NO	NO	Non-Hispanic White	Born in 50 US states or Washington, DC	9-11th grade (Includes 12th grade with no diploma)	5	100.5	154.6	36	35	39.4	117.2							No				no		no	yes	no	no	no	no	no	0	1	0	27.75	30.82	0.74	3.16	4.26	0.67	6.52	9.73	1.07	18.06	16.83	0.43
112414	m	80	NO	NO	NO	Non-Hispanic White	Born in 50 US states or Washington, DC	High school graduate/GED or equivalent	1.89	118.8	167.5	41	41.5	37.5	131.1							No				no		no	no	no	no	no	no	no	0	1	0	51.21	44.32	0.98	5.5	5.6	0.9	12.49	13.9	1.34	33.22	24.82	0.58
79779	m	52	NO	NO	NO	Mexican American	Born in 50 US states or Washington, DC	9-11th grade (Includes 12th grade with no diploma)	1.01	120.7	168.6											No			2	no		yes	no	no	no	no	no	yes	0	5
119637	female	65	NO	NO	NO	Non-Hispanic Black	Born in 50 US states or Washington, DC	Some college or AA degree	1.15	104.4	156.1	36.4	41	37.3	110.6							No				no		yes	no	no	no	no	yes	no	0	1	0	26.66	34.88	0.73	3.9	5.37	0.59	7.84	13.36	0.92	14.92	16.15	0.5
75784	m	57	NO	NO	NO	Other Hispanic	Born in 50 US states or Washington, DC	Some college or AA degree	4.19	135.1	175.8	42.2	42.2	44.5	135.2							yes	yes			no		yes	no	no	no	no	no	no	0	1	0	54.3	42.9	0.89	5.08	5.7	1.04	13.01	12.55	1.47	36.2	24.64	0.66
111920	m	52	NO	NO	NO	Mexican American	Born in Mexico	High school graduate/GED or equivalent	1.02	123.9	167.7	41.6	38.4	43.5	131.1							No				no		no	no	no	no	no	no	no	0	5
117645	female	60	NO	NO	NO	Non-Hispanic Black	Born in Mexico	Some college or AA degree	3.75	116.7	161.7	39	38.8	40.1	124.3							No				no		no	no	no	no	no	no	no	0	1	0	41.93	32.86	1.18	5.54	4.69	0.92	10.77	11.66	1.55	25.62	16.51	1.13
123502	m	75	NO	NO	NO	Non-Hispanic Black	Born in 50 US states or Washington, DC	Less than 9th grade	0.21	131.2	171.3	39.7	40	40.8	124.8							yes	yes			no		no	yes	no	no	no	no	no	0	2	6
110468	m	62	NO	NO	NO	Other Race - Including Multi-Racial	Born in 50 US states or Washington, DC	Some college or AA degree	1.72	149.2	182.6	40.5	41.2	40.6	143.8							No				no		no	no	no	no	no	no	no	0	1	0	42.78	44.02	0.8	5.14	6.42	0.68	8.99	13.27	1.18	28.65	24.33	0.45
110451	m	55	NO	NO	NO	Non-Hispanic White	Born in 50 US states or Washington, DC	9-11th grade (Includes 12th grade with no diploma)	0	145.1	180	40.5	40	43.6	142.6							No				no		no	no	no	no	no	no	no	0	5
122229	female	69	NO	NO	NO	Non-Hispanic Black	Born in 50 US states or Washington, DC	High school graduate/GED or equivalent	1.77	115.2	160.2	42.3	38.9	42	125.2							No				no		no	yes	no	no	no	no	no	0	1	0	37.43	36.18	0.76	3.63	4.76	0.77	9.76	12.7	1.29	24.05	18.71	0.45
122770	female	80	NO	NO	NO	Non-Hispanic Black	Born in 50 US states or Washington, DC	9-11th grade (Includes 12th grade with no diploma)	0.9	96.8	146.7	33.5	35.2	37.7	129.4							No				no		no	yes	no	no	no	no	no	0	5
121150	female	80	NO	NO	NO	Non-Hispanic White	Born in 50 US states or Washington, DC	College graduate or above	3.34	102.7	150.7	33.4	38.5	42.8	122.1							yes	No	64	2	no		no	yes	no	no	no	no	yes	0	5
109490	m	77	NO	NO	NO	Non-Hispanic Black	Born in 50 US states or Washington, DC	Less than 9th grade		140.4	175.9											No				no		no	yes	no	no	no	no	no	0	5
112127	female	50	NO	NO	NO	Non-Hispanic Black	Born in 50 US states or Washington, DC	Some college or AA degree	4.07	125.8	165.5		39.5	42.2	121.8							yes	yes			no		no	no	no	no	no	no	no	0	1	0	36.78	32.3	1	4.62	4.61	0.84	7.12	8.5	1.31	25.04	19.19	0.78
123999	female	71	NO	NO	NO	Mexican American	Born in 50 US states or Washington, DC	Some college or AA degree	3.46	102.4	148.8	25	34	41.3	137.2							No			2	no		no	yes	no	no	no	yes	yes	0	1	0	31.86	31.87	0.78	3.65	4.69	0.81	7.88	9.79	1.17	20.33	17.39	0.55
114235	female	69	NO	NO	NO	Non-Hispanic Black	Born in 50 US states or Washington, DC	9-11th grade (Includes 12th grade with no diploma)	1.57	125.6	161.4	34.6	39.8	49.9	128.3							No				no		no	no	no	no	no	no	no	0	1	0	47.4	40.06	0.95	5.21	5.47	0.96	10.11	10.57	1.34	32.09	24.02	0.7
74925	female	62	NO	NO	NO	Non-Hispanic Black	Born in 50 US states or Washington, DC	Some college or AA degree	2.14	136.5	167.1		43.7	48.6	148.5							yes	No	48	2	no		no	yes	no	no	no	no	yes	0	2	6
123874	female	58	NO	NO	NO	Non-Hispanic Black	Born in 50 US states or Washington, DC	Some college or AA degree	1.06	129.8	161.3		37.5	39.9	146.8							No				no		no	yes	no	no	no	no	no	0	2	6
110081	m	65	NO	NO	NO	Non-Hispanic Black	Born in 50 US states or Washington, DC	High school graduate/GED or equivalent	0.92	157.4	177.5	47.8	39.8	42.7	157.4							yes	yes			no		yes	yes	no	no	no	no	no	0	5
110232	m	62	NO	NO	NO	Non-Hispanic Black	Born in 50 US states or Washington, DC	Some college or AA degree	1.08	126.1	157		42.6	51.2								No				no		no	yes	no	no	no	no	no	0	2	6
122686	female	57	NO	NO	NO	Non-Hispanic Black	Born in 50 US states or Washington, DC	High school graduate/GED or equivalent	5	130.8	156.9	35.4	35.3	44.6	131.4							No				no		no	no	no	no	no	no	no	0	5
116676	female	50	NO	NO	NO	Non-Hispanic Black	Born in 50 US states or Washington, DC	High school graduate/GED or equivalent	0.91	201	159.9	35.3		57	153							No				no		no	no	no	no	no	no	no	0	2	6
123521	female	50	NO	NO	NO	Mexican American	Born in Mexico	College graduate or above	1.41	87	158.2	33	36.2	34	120.3							No				no		no	yes	no	no	no	no	no	0	2	6
112136	m	61	NO	NO	NO	Mexican American	Born in 50 US states or Washington, DC	College graduate or above	5	105.1	171.5	43	40.2	40.1	107.8							No				no		no	yes	no	no	no	no	no	0	1	0	45.41	44.77	0.74	4.54	6.15	0.73	9.58	13.12	1.23	31.29	25.5	0.55
114754	female	57	NO	NO	NO	Non-Hispanic Black	Born in 50 US states or Washington, DC	9-11th grade (Includes 12th grade with no diploma)	0.1	133.8	166.3	33	39.5	38.1	151							yes	No	55		no		no	no	no	no	no	no	no	0	2	6
119249	m	62	NO	NO	NO	Other Hispanic	Born in 50 US states or Washington, DC	Some college or AA degree	1.77	68.2	175.5											No				no		no	no	no	no	no	yes	no	0	5
116650	female	58	NO	NO	NO	Other Race - Including Multi-Racial	Born in Mexico	Some college or AA degree	0.48	61.4	163.1	35.7	36.5	27.5	83.4							No				no		no	no	no	no	no	yes	no	0	1	0	27.01	31.92	0.7	3.12	4.45	0.61	6.18	10.07	1.02	17.71	17.4	0.52
110791	female	56	NO	NO	NO	Other Race - Including Multi-Racial	Born in Mexico	College graduate or above	4.44	56.8	152.2	35	33	28.3	86.5							No				no		yes	no	no	no	no	yes	no	0	1	0	19.56	32.41	0.5	2.35	4.69	0.45	4.76	10.53	0.73	12.45	17.18	0.39
124516	female	56	NO	NO	NO	Mexican American	Born in Mexico	9-11th grade (Includes 12th grade with no diploma)	2.27	81.1	159.8	36.2	35.2	37.5	101.3							No			yes	no		no	no	no	no	no	no	yes	0	2	6
113258	m	53	NO	NO	NO	Non-Hispanic White	Born in 50 US states or Washington, DC	9-11th grade (Includes 12th grade with no diploma)	0	104.6	177.9	35.5	38.6	32.3	122.8							No				no		no	no	no	no	no	no	no	0	2	6
120003	m	53	NO	NO	NO	Non-Hispanic Black	Born in 50 US states or Washington, DC	Some college or AA degree	1.46	109.5	177.6	44.9	39.5	41.5	117							No				no		no	yes	no	no	no	no	no	0	1	0	46.02	39.45	0.94	5.6	5.93	0.79	9.05	11.52	1.43	31.37	22	0.91
121459	m	62	NO	NO	NO	Mexican American	Born in Mexico	Some college or AA degree	0.7	99.7	162.2	31.9	38.2	37.7	125.1							No				no		no	yes	no	no	no	no	no	0	1	0	38.93	41.78	0.62	3.39	5.46	0.63	7.89	12.48	1.16	27.65	23.84	0.43
109435	m	62	NO	NO	NO	Other Race - Including Multi-Racial	Born in 50 US states or Washington, DC	High school graduate/GED or equivalent	0.46	129.8	176.4		35.7	39.8								yes	yes			no		no	yes	no	no	no	no	no	0	5
121928	female	60	NO	NO	NO	Mexican American	Born in 50 US states or Washington, DC	College graduate or above	5	114.4	155.9	35.5	34	40.3	125.2							No				yes	2	no	no	no	no	no	no	no	0	1	0	34.92	34.72	0.81	4.04	4.97	0.7	5.84	8.32	1.17	25.04	21.43	0.68
82708	female	78	NO	NO	NO	Non-Hispanic White	Born in 50 US states or Washington, DC	College graduate or above	5	42.1	152.5	34	33	20.8	74.5							No				no		no	yes	no	no	no	no	no	0	1	0	17.96	27.79	0.57	2.42	4.26	0.51	5.07	9.98	0.77	10.46	13.55	0.44
109987	female	59	NO	NO	NO	Non-Hispanic White	Born in 50 US states or Washington, DC	College graduate or above	5	58	158.2	36.7	33.7	26.6	76.6							yes	No	27		no		yes	no	no	no	no	yes	no	0	1	0	30.41	35.72	0.66	3.55	5.39	0.62	7.86	12.63	1.07	19	17.7	0.46
116677	m	50	NO	NO	NO	Mexican American	Born in Mexico	Less than 9th grade	0.4	71.1	165.4	37	32.2	27.3								No				no		no	no	no	no	no	no	no	0	5
111097	m	77	NO	NO	NO	Non-Hispanic White	Born in 50 US states or Washington, DC	High school graduate/GED or equivalent	1.46	75.9	170.4	37.9	37.5	29.8	106.2							yes	yes			no		no	no	no	no	no	no	no	0	1	0	41.44	55.82	0.55	3.61	6.54	0.42	7.2	17.31	0.96	30.62	31.97	0.44
113461	m	51	NO	NO	NO	Other Race - Including Multi-Racial	Born in Mexico	College graduate or above	5	81.6	174.8	43.3	41.2	31.7	96.7							No				no		no	no	no	no	no	no	no	0	1	0	41.45	42.57	0.81	4.54	5.59	0.69	8.85	12.79	1.16	28.07	24.19	0.6
113707	m	73	NO	NO	NO	Mexican American	Born in Mexico	Less than 9th grade	0.91	76.8	169.5	37.5	39	27.7	99.2							yes	yes			no		no	no	no	no	no	no	no	0	1	0	34.82	43.1	0.69	3.88	5.59	0.61	7.81	12.72	0.93	23.14	24.79	0.47
123084	m	50	NO	NO	NO	Non-Hispanic Black	Born in 50 US states or Washington, DC	High school graduate/GED or equivalent	0.12	75	164.3	40.5	35.5	33.1	90.4							yes	yes			no		no	no	no	no	no	no	no	0	1	0	44.07	39.36	0.9	4.89	5.43	0.75	8.72	11.63	1.37	30.45	22.3	0.81
114104	m	80	NO	NO	NO	Non-Hispanic White	Born in 50 US states or Washington, DC	9-11th grade (Includes 12th grade with no diploma)	1.46	89.3	172.6	38.4	39.1	32.7	116.6							No				no		no	yes	no	no	no	no	no	0	1	0	32.54	43.88	0.63	3.79	6.03	0.47	6.53	13.91	0.93	22.22	23.94	0.33
112574	m	64	NO	NO	NO	Other Hispanic	Born in Mexico	Less than 9th grade	1.08	82	161.2	36.3	36.1	34.8	109.6							No				no		no	yes	no	no	no	no	no	0	1	0	50.38	42.42	0.87	4.73	5.42	0.86	10.22	11.87	1.41	35.43	25.14	0.81
109610	m	78	NO	NO	NO	Non-Hispanic Black	Born in 50 US states or Washington, DC	Less than 9th grade		107.4	181.4	45.4	44.5	40.4	123.5							No				no		no	no	no	no	no	no	no	0	1	0	46.43	52.55	0.7	4.42	6.32	0.59	9.3	15.83	1.08	32.71	30.4	0.4
115518	female	63	NO	NO	NO	Non-Hispanic Black	Born in 50 US states or Washington, DC	College graduate or above		85.6	157.5	37.2	36	34.6	111							yes	yes		2	yes	1	yes	no	no	no	no	yes	yes	0	1	0	31.93	32.83	0.81	3.94	4.88	0.73	8.21	11.22	1.18	19.78	16.73	0.46
116510	female	55	NO	NO	NO	Non-Hispanic White	Born in Mexico	College graduate or above	5	102.5	159.6	38.4	38.5	41.5	109.8							yes	No	51		no		yes	no	no	no	no	no	no	0	1	0	34.49	32.06	0.91	4.35	4.78	0.79	7.64	9.68	1.28	22.51	17.6	0.77
119423	female	54	NO	NO	NO	Non-Hispanic White	Born in 50 US states or Washington, DC	High school graduate/GED or equivalent	1.57	107.7	162.3	39.5	38.1	39.5	130.7							yes	yes			no		no	yes	no	no	no	no	no	0	5
113501	m	56	NO	NO	NO	Other Hispanic	Born in Mexico	High school graduate/GED or equivalent	0.8	131.9	171	39.8	39.5	41.1	129.5							yes	yes			no		no	no	no	no	no	no	no	0	1	0	42.84	43.72	0.84	4.65	5.54	0.78	9.14	11.79	1.1	29.05	26.39	0.76
121786	m	55	NO	NO	NO	Non-Hispanic White	Born in 50 US states or Washington, DC	Some college or AA degree	0.89	161.3	180.7	42	40	43.6	149.5							No				no		no	no	no	no	no	no	no	0	5
119766	m	61	NO	NO	NO	Other Race - Including Multi-Racial	Born in Mexico	High school graduate/GED or equivalent	4.76	55.3	157.1	36	35.6	26.9	75.6							No				no		no	no	no	no	no	no	no	0	1	0	36.52	37.72	0.77	4.03	5.25	0.8	9.1	11.43	1.11	23.39	21.04	0.6
124592	m	68	NO	NO	NO	Non-Hispanic Black	Born in 50 US states or Washington, DC	Some college or AA degree	2.19	73.3	163.5	37.8	33	30.6	95.3							yes	No	58	yes	no		yes	no	no	no	no	yes	yes	0	1	0	35.4	37.81	0.74	3.9	5.28	0.72	9.3	12.91	1.13	22.2	19.62	0.44
124553	m	76	NO	NO	NO	Other Race - Including Multi-Racial	Born in Mexico	High school graduate/GED or equivalent		69.5	157.5	35.3	36.7	31.2	102.4							No				no		yes	yes	no	no	no	no	no	0	5
113341	female	53	NO	NO	NO	Other Race - Including Multi-Racial	Born in Mexico	College graduate or above	5	75.3	163.4	39.3	37	31.1	102.8							No				no		no	no	no	no	no	no	no	0	1	0	26.65	33.69	0.58	3	5.21	0.6	6.65	11.11	0.98	17	17.37	0.55
122560	female	71	NO	NO	NO	Non-Hispanic White	Born in 50 US states or Washington, DC	College graduate or above	3.59	68.1	154.1	36.7	34	30.6	98.5							yes	yes			no		no	yes	no	no	no	yes	no	0	1	0	23.42	29.88	0.62	3	4.87	0.64	5.62	8.82	0.91	14.8	16.19	0.44
117420	female	65	NO	NO	NO	Non-Hispanic Black	Born in 50 US states or Washington, DC	High school graduate/GED or equivalent	1.89	68.6	154.1	31.5	34	32.4	102.1							No				yes	2	no	yes	no	no	no	no	no	0	2	6
109558	m	57	NO	NO	NO	Non-Hispanic White	Born in 50 US states or Washington, DC	High school graduate/GED or equivalent	4.64	90.3	176.2	40.8	42	37.8	97.9							No				no		no	no	no	no	no	no	no	0	1	0	49.78	46.34	0.89	5.36	6.01	0.8	11.37	14.18	1.26	33.05	26.15	0.65
124096	m	53	NO	NO	NO	Mexican American	Born in Mexico	Less than 9th grade	1.24	89.3	170.9	35.6	38.6	32.5	107.4							No				no		no	no	no	no	no	no	no	0	5
110453	female	69	NO	NO	NO	Other Hispanic	Born in Mexico	Less than 9th grade		72.8	153	37.4	35	35.7	99.6							No				no		no	no	no	no	no	no	no	0	1	0	25.18	31.89	0.71	3.61	5.1	0.6	6.5	10.8	0.94	15.07	15.99	0.39
110639	m	52	NO	NO	NO	Non-Hispanic White	Born in 50 US states or Washington, DC	College graduate or above	5	95.3	171.1	40.1	38.5	37.4	107.8							No				no		no	no	no	no	no	no	no	0	1	0	47.53	41	1.02	5.64	5.53	0.89	10.4	11.73	1.33	31.48	23.74	0.7
113285	female	57	NO	NO	NO	Mexican American	Born in Mexico	Some college or AA degree	0.92	79.9	154.9	33.1	35.2	33.7	108.8							yes	No	54		no		no	no	no	no	no	no	no	0	5
119712	m	80	NO	NO	NO	Other Hispanic	Born in Mexico	College graduate or above	1.88	93.3	167.4	37.2	40	35.2	116							No				no		no	no	no	no	no	no	no	0	2	6
122493	female	52	NO	NO	NO	Non-Hispanic Black	Born in 50 US states or Washington, DC	Some college or AA degree		88.8	161.4	31	33.6	31.6	121.8							No				no		no	no	no	no	no	no	no	0	2	6
110090	m	56	NO	NO	NO	Other Hispanic	Born in 50 US states or Washington, DC	Some college or AA degree	5	103.6	172.8	42.5	41	35.8	117.2							No				no		no	no	no	no	no	no	no	0	1	0	47.37	38.58	1.05	5.38	5.15	0.95	12.12	12.72	1.44	29.86	20.71	0.76
119631	female	51	NO	NO	NO	Non-Hispanic White	Born in 50 US states or Washington, DC	College graduate or above	5	101.7	171.3	39.3	39	39.1	109.6							yes	No	50		no		no	no	no	no	no	no	no	0	1	0	29.45	36.85	0.68	3.48	5.11	0.54	6.25	11.49	0.97	19.71	20.25	0.61
120573	female	56	NO	NO	NO	Non-Hispanic Black	Born in 50 US states or Washington, DC	9-11th grade (Includes 12th grade with no diploma)		92.3	161.5	33.1	39.5	36.5	113.2							No				no		no	no	no	no	no	no	no	0	5
116864	m	64	NO	NO	NO	Non-Hispanic Black	Born in Mexico	College graduate or above	3.03	101.1	167.6	39.3	37	36.6	116.9							No				no		no	no	no	no	no	no	no	0	1	0	36.68	34.45	0.9	4.38	4.88	0.72	7.62	10.53	1.3	24.67	19.03	0.74
124509	female	53	NO	NO	NO	Non-Hispanic White	Born in 50 US states or Washington, DC	College graduate or above	5	98	164.2	38.2	37.8	39.3	110.5							No				no		no	no	no	no	no	no	no	0	1	0	36.06	33.97	0.97	4.67	4.84	0.78	7.44	9.51	1.22	23.95	19.62	0.85
111791	female	52	NO	NO	NO	Non-Hispanic White	Born in 50 US states or Washington, DC	Some college or AA degree	5	97.6	161.6	34.8	37	34.5	117.2							yes	No	48	2	yes	2	no	no	no	no	no	no	yes	0	2	6
114351	female	74	NO	NO	NO	Non-Hispanic Black	Born in 50 US states or Washington, DC	High school graduate/GED or equivalent	1.18	97	158.2	35	39	38.4	117.9							No				no		no	no	no	no	no	no	no	0	1	0	25.1	31.07	0.74	2.44	3.29	0.62	6.46	10.48	0.94	16.2	17.3	0.65
124810	female	56	NO	NO	NO	Non-Hispanic Black	Born in 50 US states or Washington, DC	Some college or AA degree	1.93	116.9	167.4	43	42.2	40.7	120							No				no		no	no	no	no	no	no	no	0	1	0	35.98	34.15	0.96	4.38	4.56	0.81	8.35	10.3	1.21	23.25	19.29	0.8
116526	m	56	NO	NO	NO	Other Race - Including Multi-Racial	Born in Mexico	College graduate or above		125.7	173.7	38.8	42	41.5	123.7							No				no		no	no	no	no	no	no	no	0	5
111434	female	66	NO	NO	NO	Other Hispanic	Born in Mexico	Less than 9th grade	0.9	89.8	146.3	28.5	33	37.6	123							No				no		no	yes	no	no	no	no	no	0	1	0	23.58	29.97	0.57	2.62	4.6	0.58	5.07	8.72	0.95	15.88	16.65	0.29
124224	m	50	NO	NO	NO	Other Hispanic	Born in 50 US states or Washington, DC	9-11th grade (Includes 12th grade with no diploma)	1.96	124.1	171.1	33.1	42.9	46.9	137.3							yes	yes			no		no	yes	no	no	no	no	no	0	1	0	57.17	41	1.28	7.12	5.58	1.02	17.02	16.67	1.76	33.03	18.76	1.05
113590	m	65	NO	NO	NO	Non-Hispanic White	Born in 50 US states or Washington, DC	Some college or AA degree	0.88	54.8	177.2	39	41	23.6	74.5							No				no		no	no	no	no	no	no	no	0	1	0	30.81	47.38	0.52	3.43	6.63	0.5	7.58	15.29	0.78	19.79	25.46	0.32
119964	m	54	NO	NO	NO	Other Race - Including Multi-Racial	Born in Mexico	Some college or AA degree	1.43	51.9	166	38.7	38.5	28.2	72.5							No				yes	10	no	no	no	no	no	no	no	0	1	0	31.82	37.43	0.66	3.67	5.58	0.62	7.04	11.3	1.03	21.12	20.55	0.48
123129	female	67	NO	NO	NO	Non-Hispanic Black	Born in 50 US states or Washington, DC	High school graduate/GED or equivalent	1.81	46.4	151.3	34.1	29.8	23.6	76.1							No				no		no	no	no	no	no	no	no	0	5
124683	m	62	NO	NO	NO	Non-Hispanic Black	Born in 50 US states or Washington, DC	College graduate or above	5	71.4	184.5	45.6	38.5	29.9	82.5							yes	yes			no		no	no	no	no	no	no	no	0	1	0	42.66	38.24	0.88	4.41	4.99	0.75	9.39	12.51	1.39	28.85	20.74	0.66
78095	female	51	NO	NO	NO	Other Hispanic	Born in Mexico	Less than 9th grade	0.02	52.4	156	36.4	33.4	23.1	77.7							No				no		no	yes	no	no	no	no	no	0	1	0	27.93	29.51	0.91	4.36	4.81	0.68	6.78	9.96	1.14	16.79	14.74	0.84
118457	m	80	NO	NO	NO	Non-Hispanic White	Born in 50 US states or Washington, DC	High school graduate/GED or equivalent	2.64	63.3	171	41.9	38	28.9	85.3							No				no		no	yes	no	no	no	no	no	0	1	0	45.73	49.34	0.63	3.86	6.1	0.7	10.12	14.38	1.1	31.74	28.86	0.45
118178	m	62	NO	NO	NO	Non-Hispanic Black	Born in 50 US states or Washington, DC	Some college or AA degree	2.48	68.9	178.3	41.4	39.2	31.3	84.8							No				no		no	no	no	no	no	no	no	0	1	0	45.8	41.39	0.93	5.26	5.64	0.81	10.57	13.05	1.32	29.97	22.7	0.6
111717	female	56	NO	NO	NO	Mexican American	Born in Mexico	High school graduate/GED or equivalent	2.19	51.4	150.9	35.5	34.5	26.6	83.8							No				no		no	no	no	no	no	no	no	0	1	0	24.41	29.92	0.75	3.13	4.17	0.65	5.82	8.94	0.92	15.46	16.82	0.54
115542	m	56	NO	NO	NO	Non-Hispanic Black	Born in 50 US states or Washington, DC	High school graduate/GED or equivalent		75.8	179.6	47.4	41.5	30.9	92.2							yes	yes			no		no	no	no	no	no	no	no	0	1	0	42.27	47.9	0.74	4.08	5.49	0.67	9.22	13.83	1.01	28.97	28.58	0.41
122796	m	64	NO	NO	NO	Non-Hispanic Black	Born in Mexico	High school graduate/GED or equivalent	4.86	85.5	184.4	42.9	42	31.6								No				no		no	no	no	no	no	no	no	0	5
113815	m	71	NO	NO	NO	Mexican American	Born in Mexico	Less than 9th grade	1.04	71.2	168.1	37.3	38.5	29.5	100.2							yes	yes			no		no	yes	no	no	no	no	no	0	1	0	35.79	36.1	0.86	4.31	5.02	0.66	8	12.04	1.23	23.48	19.04	0.57
121987	m	57	NO	NO	NO	Other Race - Including Multi-Racial	Born in 50 US states or Washington, DC	High school graduate/GED or equivalent	1.87	75.6	172.9	40.2	40.5	34.4	100.3							No				no		no	no	no	no	no	no	no	0	1	0	43.47	45.24	0.83	4.82	5.79	0.72	9.99	13.89	1.12	28.66	25.56	0.65
124821	m	63	NO	NO	NO	Non-Hispanic Black	Born in 50 US states or Washington, DC	9-11th grade (Includes 12th grade with no diploma)	3.71	79.5	176.4	42	39.5	31.4	97.1							No				no		no	yes	no	no	no	no	no	0	5
76016	m	79	NO	NO	NO	Non-Hispanic White	Born in 50 US states or Washington, DC	College graduate or above	3.1	82.9	179	43.5	38.4	31	97.5							yes	yes			no		no	yes	no	no	no	no	no	0	1	0	46.42	52.08	0.66	3.76	5.73	0.69	9.5	13.87	1.02	33.17	32.48	0.45
80843	female	77	NO	NO	NO	Non-Hispanic Black	Born in 50 US states or Washington, DC	College graduate or above	2.67	64.2	156.4											No				yes	5	no	no	no	no	no	no	no	0	5
117623	m	60	NO	NO	NO	Mexican American	Born in Mexico	Less than 9th grade		76.7	169.4	41.5	38.7	31.8	97.7							No				no		no	no	no	no	no	no	no	0	1	0	48.42	42.62	1.02	5.17	5.08	0.76	9.56	12.64	1.35	33.69	24.9	0.7
122088	m	80	NO	NO	NO	Non-Hispanic White	Born in 50 US states or Washington, DC	Some college or AA degree	2	89.9	182.3	43.1	44.7	30.3	105.4							No				no		no	yes	no	no	no	no	no	0	5
123842	m	71	NO	NO	NO	Non-Hispanic White	Born in 50 US states or Washington, DC	High school graduate/GED or equivalent	5	85.5	177.1	41.3	40.8	34.3	101.8							No				no		no	yes	no	no	no	no	no	0	1	0	52.66	50.79	0.88	5.42	6.2	0.81	13.9	17.1	1.21	33.34	27.49	0.74
115312	m	71	NO	NO	NO	Other Race - Including Multi-Racial	Born in 50 US states or Washington, DC	College graduate or above	1.7	80.5	170.1	37.3	39.2	32.4	104.7							yes	yes			no		yes	yes	no	no	no	no	no	0	1	0	39.72	46.93	0.66	3.74	5.7	0.56	7.74	13.81	1.03	28.24	27.42	0.4
116775	m	80	NO	NO	NO	Mexican American	Born in Mexico	Less than 9th grade	0.61	68.9	157.2											No				no		no	no	no	no	no	no	no	0	5
119814	female	71	NO	NO	NO	Non-Hispanic Black	Born in 50 US states or Washington, DC	Some college or AA degree	0.37	69.3	157	36.1	36.4	33.7	93.7							No				no		no	yes	no	no	no	no	no	0	1	0	23.39	31.93	0.72	3.48	4.83	0.52	4.97	9.66	0.86	14.94	17.44	0.48
117235	female	53	NO	NO	NO	Other Race - Including Multi-Racial	Born in Mexico	High school graduate/GED or equivalent	5	59.7	145.3	35.5	32	31.3	85.5							No				no		no	no	no	no	no	no	no	0	1	0	23.1	26.92	0.72	3.06	4.24	0.71	5.47	7.72	0.97	14.56	14.96	0.57
111350	m	62	NO	NO	NO	Other Hispanic	Born in Mexico	Less than 9th grade	0.25	75.7	163.2		37.3	28.5	100.5							No				no		no	no	no	no	no	no	no	0	1	0	58.05	47.29	1.12	6.32	5.63	0.8	10.89	13.57	1.45	40.83	28.09	0.81
118957	female	64	NO	NO	NO	Non-Hispanic Black	Born in 50 US states or Washington, DC	9-11th grade (Includes 12th grade with no diploma)	0.65	63.3	149.2	33.6	34.5	31.2	100.6							yes	No	58		no		no	yes	no	no	no	no	no	0	1	0	23.71	26.19	0.9	2.9	3.21	0.63	5.09	8.12	1.06	15.72	14.85	0.8
124724	m	65	NO	NO	NO	Other Race - Including Multi-Racial	Born in Mexico	Some college or AA degree	2.79	80.7	162.8	37.6	38.1	35.6								No				yes	1	no	no	no	no	no	no	no	0	1	0	41.43	41.13	0.81	4.58	5.65	0.75	9.69	12.99	1.21	27.16	22.49	0.49
81063	female	80	NO	NO	NO	Non-Hispanic White	Born in 50 US states or Washington, DC	High school graduate/GED or equivalent	1.83	71.7	153.1	35.3	37	34.1	97.8							No				no		no	yes	no	no	no	no	no	0	1	0	26.39	30.02	0.69	3.21	4.65	0.72	7.17	10.01	1.04	16.01	15.35	0.58
121699	female	71	NO	NO	NO	Non-Hispanic White	Born in 50 US states or Washington, DC	College graduate or above	5	85.4	165.3	38.2	34	31	105.5							No				no		no	no	no	no	no	no	no	0	1	0	32.86	34.39	0.76	3.6	4.75	0.76	9.04	11.96	1.14	20.22	17.68	0.54
113736	m	64	NO	NO	NO	Mexican American	Born in Mexico	Less than 9th grade		73.5	153.1	38.9	37.5	33.5	99.9							yes	yes			no		no	no	no	no	no	no	no	0	1	0	39.28	43.47	0.78	4.29	5.54	0.69	8.29	11.98	1.03	26.7	25.96	0.36
114620	female	51	NO	NO	NO	Non-Hispanic White	Born in 50 US states or Washington, DC	College graduate or above	4.97	92.4	171.3	42.9	35	34.4	98.6							No				no		yes	no	no	no	no	no	no	0	1	0	45.01	34.95	1.12	5.75	5.14	0.95	10.23	10.73	1.52	29.04	19.08	1.01
112823	m	80	NO	NO	NO	Non-Hispanic White	Born in 50 US states or Washington, DC	9-11th grade (Includes 12th grade with no diploma)	3.4	104	179.5	40.5	40	34.5	114.6							No				no		no	no	no	no	no	no	no	0	1	0	42.4	47.3	0.64	3.95	6.22	0.58	8.81	15.21	1.15	29.65	25.87	0.33
110961	m	60	NO	NO	NO	Other Race - Including Multi-Racial	Born in Mexico	Some college or AA degree	4.57	96.9	171.4	38.6	39.5	41	113.8							No				no		no	yes	no	no	no	no	no	0	1	0	39.29	37.34	0.86	4.57	5.32	0.8	9.25	11.63	1.25	25.47	20.39	0.67
111930	m	73	NO	NO	NO	Other Hispanic	Born in Mexico	High school graduate/GED or equivalent	2.21	90.2	162.8	37.1	38.6	37.1	129							No				no		no	no	no	no	no	no	no	0	1	0	44.28	40.88	0.92	5.05	5.51	0.69	8.53	12.3	1.33	30.7	23.07	0.66
120327	m	76	NO	NO	NO	Non-Hispanic White	Born in 50 US states or Washington, DC	Some college or AA degree	4.73	108	177.8	41.5	42.9	36.3	122							No				no		yes	no	no	no	no	yes	no	0	2	6
119834	m	52	NO	NO	NO	Non-Hispanic White	Born in 50 US states or Washington, DC	9-11th grade (Includes 12th grade with no diploma)	1.32	112.2	180.6	38.7	41	39.6	119.8							No				no		no	no	no	no	no	no	no	0	1	0	50.03	44.29	0.93	4.98	5.34	0.84	13.9	16.52	1.39	31.15	22.43	0.77
120959	m	69	NO	NO	NO	Mexican American	Born in Mexico	9-11th grade (Includes 12th grade with no diploma)	1.64	94.6	165.2	38	37.9	30.7	126.5							yes	No	65		no		no	no	no	no	no	no	no	0	2	6
121839	female	78	NO	NO	NO	Non-Hispanic White	Born in 50 US states or Washington, DC	9-11th grade (Includes 12th grade with no diploma)	1	110.4	166.8	39.7	37.4	37.6	125.8							No				no		no	no	no	no	no	no	no	0	1	0	33.64	39.34	0.65	3.76	5.83	0.64	6.92	10.74	1.01	22.97	22.77	0.46
81275	female	50	NO	NO	NO	Mexican American	Born in Mexico	Less than 9th grade	1.2	94.8	151.3	34.2	34.4	39.5	119.9							No				no		no	no	no	no	no	no	no	0	1	0	34.77	31.91	0.86	3.92	4.57	0.77	7.52	9.8	1.33	23.33	17.54	0.75
124228	female	68	NO	NO	NO	Non-Hispanic White	Born in 50 US states or Washington, DC	Some college or AA degree	5	108.8	160.1	34.8	36	44	127							No				no		no	yes	no	no	no	no	no	0	1	0	35.19	38.48	0.76	3.98	5.22	0.71	9.04	12.8	1.08	22.17	20.45	0.44
112475	female	73	NO	NO	NO	Non-Hispanic White	Born in 50 US states or Washington, DC	College graduate or above	4.64	122	165.6	39.8	39.8	38.4								yes	No	65		no		no	no	no	no	no	no	no	0	5
113776	m	53	NO	NO	NO	Mexican American	Born in 50 US states or Washington, DC	High school graduate/GED or equivalent	5	151.1	178.4	40.6	39.8	43.4	144.4							No				no		no	yes	no	no	no	no	no	0	1	0	50.81	46.67	0.89	5.61	6.29	0.81	12.28	15.22	1.31	32.93	25.16	0.57
124726	m	63	NO	NO	NO	Other Hispanic	Born in Mexico	Less than 9th grade	0.67	144.6	172.8		40	48.1	142							No				no		no	no	no	no	no	no	no	0	2	6
119312	female	52	NO	NO	NO	Other Hispanic	Born in 50 US states or Washington, DC	Some college or AA degree	1.89	123.2	155	28.2	32.4	42.5	149.3							No				no		no	no	no	no	no	no	no	0	2	6
75817	female	53	NO	NO	NO	Other Race - Including Multi-Racial	Born in Mexico	Less than 9th grade	1.81	41.5	153.8	33.3	33.6	23.6	69.7							No				no		no	no	no	no	no	no	no	0	5
121207	m	65	NO	NO	NO	Non-Hispanic Black	Born in 50 US states or Washington, DC	Some college or AA degree	2.16	56	178.1		36.8	23.3	80.4							No				no		no	yes	no	no	no	no	no	0	1	0	30.98	40.57	0.64	3.67	5.75	0.64	8.76	13.6	0.87	18.55	21.22	0.54
111190	female	51	NO	NO	NO	Non-Hispanic White	Born in 50 US states or Washington, DC	High school graduate/GED or equivalent	3.34	47.6	159.7	38	33.5	23.5	73.4							No				no		no	yes	no	no	no	no	no	0	1	0	20.68	32	0.53	2.68	5.03	0.48	4.43	9.27	0.77	13.57	17.69	0.33
121866	female	50	NO	NO	NO	Non-Hispanic White	Born in 50 US states or Washington, DC	College graduate or above	1.53	50.2	156	34.8	34.2	26.8	68.7							No				no		no	no	no	no	no	no	no	0	1	0	32.54	31.7	0.81	3.64	4.48	0.81	8.12	10.03	1.21	20.78	17.19	0.7
75263	female	61	NO	NO	NO	Other Race - Including Multi-Racial	Born in Mexico	9-11th grade (Includes 12th grade with no diploma)		50.3	156	36.5	32.4	27.7	77.4							No				no		no	no	no	no	no	no	no	0	1	0	20.81	27.91	0.67	2.64	3.97	0.6	5.47	9.08	0.86	12.7	14.86	0.52
113519	female	64	NO	NO	NO	Other Race - Including Multi-Racial	Born in Mexico	Less than 9th grade	2.08	51.3	156.2	34.8	33	26.3	77							No				no		no	no	no	no	no	no	no	0	1	0	20.14	28.59	0.59	2.94	4.96	0.51	4.64	9.08	0.86	12.55	14.55	0.4
83717	female	80	NO	NO	NO	Mexican American	Born in Mexico	Less than 9th grade	0.7	43.6	143.2	33.1	33.3	24	86.3							yes	No	66		no		no	yes	no	no	no	no	no	0	1	0	22.55	30.47	0.56	2.28	4.1	0.54	4.73	8.78	0.88	15.54	17.59	0.38
122549	female	58	NO	NO	NO	Other Race - Including Multi-Racial	Born in Mexico	9-11th grade (Includes 12th grade with no diploma)	2.42	52.8	157.1	36.3	34	28.8	77.8							No				no		no	no	no	no	no	no	no	0	1	0	19.83	30.04	0.61	2.83	4.61	0.52	4.31	8.38	0.75	12.7	17.05	0.39
122842	female	57	NO	NO	NO	Mexican American	Born in 50 US states or Washington, DC	Some college or AA degree	0.67	52.9	157.2	33.5	33.5	25.7	81							yes	yes			no		no	no	no	no	no	no	no	0	5
111268	m	79	NO	NO	NO	Non-Hispanic White	Born in 50 US states or Washington, DC	9-11th grade (Includes 12th grade with no diploma)	1.52	61.3	168.3	38	37.5	24.2	90.2							yes	yes			no		no	yes	no	no	no	no	no	0	1	0	41.25	46.07	0.69	4.37	6.32	0.62	11.22	18.2	1.19	25.66	21.55	0.61
111629	m	57	NO	NO	NO	Non-Hispanic White	Born in 50 US states or Washington, DC	Some college or AA degree		65.1	173.2	40.8	36.8	30.2	89.5							No				no		no	no	no	no	no	no	no	0	1	0	30.04	41.45	0.63	3.57	5.7	0.5	6.01	12.05	0.86	20.46	23.7	0.32
112135	female	65	NO	NO	NO	Other Race - Including Multi-Racial	Born in Mexico	College graduate or above		56.8	160.3	37	34.5	27.2	86.7							No			yes	no		no	no	no	no	no	no	yes	0	1	0	28.67	35.4	0.62	3.33	5.41	0.62	6.47	10.53	0.97	18.86	19.46	0.43
115283	m	55	NO	NO	NO	Other Race - Including Multi-Racial	Born in Mexico	Some college or AA degree	5	61.4	165.9	40.3	37.5	30.1	87							No				no		no	no	no	no	no	no	no	0	1	0	38.16	34.75	0.86	4.65	5.38	0.85	8.36	9.88	1.29	25.15	19.48	0.74
119232	m	51	NO	NO	NO	Non-Hispanic White	Born in 50 US states or Washington, DC	College graduate or above	5	74.2	181.1	41.8	41	29.4	84							No				no		no	no	no	no	no	yes	no	0	1	0	35.17	43.13	0.64	3.62	5.67	0.61	7.53	12.32	0.96	24.02	25.15	0.46
120653	m	78	NO	NO	NO	Mexican American	Born in Mexico	Less than 9th grade		66.6	170.4											No				no		yes	yes	no	no	no	no	no	0	5
116601	m	63	NO	NO	NO	Other Race - Including Multi-Racial	Born in Mexico	9-11th grade (Includes 12th grade with no diploma)	0.41	58.6	158.4	33.2	33.5	29.7	83.4							No				no		no	no	no	no	no	no	no	0	5
124668	female	76	NO	NO	NO	Other Hispanic	Born in 50 US states or Washington, DC	College graduate or above	5	59.5	158.8	40.4	35.6	28.6	88.2							yes	yes			no		no	no	no	no	no	no	no	0	5
117015	m	57	NO	NO	NO	Other Race - Including Multi-Racial	Born in 50 US states or Washington, DC	High school graduate/GED or equivalent	1.85	70.6	172.1	40	37	31.8	91							yes	yes			no		no	no	no	no	no	no	no	0	1	0	34.18	42.2	0.83	4.73	5.72	0.65	8.68	13.4	0.9	20.78	23.08	0.55
110571	female	59	NO	NO	NO	Non-Hispanic Black	Born in 50 US states or Washington, DC	Some college or AA degree	2.64	73.8	172.8	40.9	37	29.6	90.5							yes	No	55		no		no	yes	no	no	no	no	no	0	1	0	34.74	33.51	0.79	3.86	4.88	0.8	7.27	9.15	1.21	23.6	19.48	0.62
117714	female	51	NO	NO	NO	Mexican American	Born in Mexico	High school graduate/GED or equivalent		59.3	155	36.3	34	29.2	82.5							No				no		no	no	no	no	no	no	no	0	1	0	28.52	32.17	0.76	3.83	5.03	0.67	7.02	10.49	1.06	17.68	16.65	0.58
77605	m	55	NO	NO	NO	Non-Hispanic Black	Born in 50 US states or Washington, DC	Some college or AA degree	2.56	79.1	179.1	36.4	40.3	27.2	87.8							yes	yes			no		no	yes	no	no	no	no	no	0	1	0	41.08	42.02	0.86	4.82	5.61	0.7	9.13	12.98	1.16	27.13	23.43	0.77
110613	m	53	NO	NO	NO	Other Race - Including Multi-Racial	Born in Mexico	Some college or AA degree	0.87	71.3	169.5	39.6	37.5	34.6	83.1							No				no		no	no	no	no	no	no	no	0	1	0	32.98	35.38	0.76	3.88	5.1	0.69	8.98	13.09	1.17	20.12	17.18	0.54
118931	female	80	NO	NO	NO	Non-Hispanic White	Born in 50 US states or Washington, DC	Some college or AA degree	1.89	59.4	154.4											yes	No	80	2	no		no	yes	no	no	no	yes	yes	0	5
123050	female	73	NO	NO	NO	Other Hispanic	Born in Mexico	Less than 9th grade	1.52	58.5	152.1	34	36.2	28.7	91							No			yes	no		no	no	no	no	no	no	yes	0	1	0	22.23	32.25	0.52	2.66	5.08	0.55	5.56	10.17	0.82	14.01	17	0.37
116802	female	59	NO	NO	NO	Non-Hispanic White	Born in 50 US states or Washington, DC	Some college or AA degree	1.09	63.5	158.1	33.4	36	29.5	98.4							No				no		no	no	no	no	no	no	no	0	1	0	19.8	34.24	0.42	2.13	5.05	0.5	3.79	7.54	0.64	13.87	21.65	0.3
81994	m	80	NO	NO	NO	Non-Hispanic White	Born in 50 US states or Washington, DC	Some college or AA degree	2.61	80.5	177.5											No				no		no	no	no	no	no	no	no	0	5
122856	m	80	NO	NO	NO	Non-Hispanic White	Born in 50 US states or Washington, DC	Some college or AA degree	2.92	73.9	169.1	40.4	39.5	30.5	99.9							yes	No	22		no		no	no	no	no	no	no	no	0	1	0	38.62	45.53	0.57	3.33	5.9	0.63	9.98	15.82	1.06	25.3	23.81	0.39
111901	m	57	NO	NO	NO	Mexican American	Born in Mexico	Less than 9th grade	1.39	72.1	166.9	37.2	35.5	31.3	91.7							No				no		yes	no	no	no	no	yes	no	0	1	0	49.32	40.66	0.95	5.06	5.36	0.92	10.43	11.34	1.41	33.83	23.97	0.67
123609	female	60	NO	NO	NO	Other Hispanic	Born in Mexico	Some college or AA degree	0.56	59.8	151.3	30.5	32.9	30.3	94							No				no		no	no	no	no	no	no	no	0	1	0	25.95	29.35	0.72	3.19	4.41	0.65	5.81	8.91	1.06	16.95	16.02	0.61
121290	female	58	NO	NO	NO	Non-Hispanic White	Born in 50 US states or Washington, DC	College graduate or above	5	73.7	167.9	39.9	35.5	30.1	92.5							No				no		yes	yes	no	no	no	no	no	0	1	0	30.05	34.83	0.72	3.75	5.21	0.66	7.31	11.11	1.03	18.99	18.51	0.49
122719	m	78	NO	NO	NO	Mexican American	Born in Mexico	Some college or AA degree	1.92	76.7	171.4	41.6	37	28.7	101							No				no		no	no	no	no	no	no	no	0	1	0	39.39	46.67	0.62	3.74	6	0.64	8.23	12.93	0.99	27.41	27.74	0.4
116018	m	73	NO	NO	NO	Non-Hispanic White	Born in 50 US states or Washington, DC	College graduate or above		69.3	163.1	39.9	39.4	29.5	98.5							No				yes	6	no	yes	no	no	no	no	no	0	1	0	39.54	43.82	0.7	4	5.75	0.65	6.96	10.71	1.04	28.57	27.36	0.52
115485	female	54	NO	NO	NO	Non-Hispanic Black	Born in 50 US states or Washington, DC	Some college or AA degree	1.17	72.6	166.2	39.9	35.2	30.7	94							yes	yes			no		no	no	no	no	no	no	no	0	2	6
118279	female	65	NO	NO	NO	Non-Hispanic White	Born in 50 US states or Washington, DC	College graduate or above	5	70.5	163.4	37.2	36	30.4	92.4							No				no		no	no	no	no	no	no	no	0	1	0	39.28	41.46	0.82	4.4	5.37	0.66	7.64	11.52	1.11	27.23	24.56	0.57
111336	m	77	NO	NO	NO	Non-Hispanic White	Born in 50 US states or Washington, DC	College graduate or above	5	86.6	180.7	44.6	43.4	32.9	97.2							yes	No	21		no		no	yes	no	no	no	no	no	0	1	0	60.69	51.87	0.9	5.6	6.25	0.89	13.39	15.02	1.36	41.7	30.6	0.61
75299	m	80	NO	NO	NO	Other Hispanic	Born in 50 US states or Washington, DC	High school graduate/GED or equivalent	1.21	87.2	181.2											yes	yes			yes	5	no	yes	no	no	no	no	no	0	5
74861	m	60	NO	NO	NO	Other Race - Including Multi-Racial	Born in Mexico	Less than 9th grade	0.41	72.9	165.4	36.8	36.6	28.6	101.8							No				no		no	no	no	no	no	no	no	0	1	0	39.93	37.42	0.84	4.15	4.95	0.82	11.85	14.42	1.33	23.93	18.05	0.78
117849	female	51	NO	NO	NO	Other Race - Including Multi-Racial	Born in Mexico	Some college or AA degree	4.57	71.8	163.6	36.8	37	28.9	98.1							No				no		yes	no	no	no	no	yes	no	0	1	0	31.18	32.38	0.88	4.43	5.01	0.71	7.32	10.36	1.14	19.44	17.01	0.72
114254	female	54	NO	NO	NO	Other Hispanic	Born in Mexico	College graduate or above	3.59	62.6	152.7	34.1	32.5	30.1	88.4							No				no		no	no	no	no	no	no	no	0	1	0	24.2	30.17	0.67	3.23	4.85	0.6	6.05	10.02	0.98	14.92	15.3	0.54
120420	m	54	NO	NO	NO	Non-Hispanic White	Born in 50 US states or Washington, DC	College graduate or above	5	83.1	175.9	44.5	38.3	33.9	96.5							No				no		yes	yes	no	no	no	no	no	0	1	0	34.6	36.48	0.71	3.85	5.43	0.76	8.74	11.54	1.13	22.01	19.51	0.47
115173	m	80	NO	NO	NO	Mexican American	Born in Mexico	Less than 9th grade	2.89	70.4	161.5	38.5	37	31.9	105.9							No				no		no	no	no	no	no	no	no	0	1	0	30	40.47	0.55	3.04	5.49	0.53	5.81	11.07	0.89	21.15	23.91	0.4
116120	female	71	NO	NO	NO	Other Hispanic	Born in 50 US states or Washington, DC	9-11th grade (Includes 12th grade with no diploma)	1.52	59.6	148.5	32.4	30.5	29	93.4							No				no		yes	yes	no	no	no	no	no	0	1	0	23.22	30.24	0.59	2.49	4.24	0.62	5.54	8.97	0.89	15.19	17.03	0.38
110897	m	50	NO	NO	NO	Other Race - Including Multi-Racial	Born in Mexico	College graduate or above	5	80.2	171.1	39.7	35.4	31.7	101.4							yes	yes			no		no	no	no	no	no	no	no	0	1	0	39.88	35.83	0.93	4.69	5.04	0.77	10.02	13.06	1.42	25.16	17.74	0.92
110621	m	62	NO	NO	NO	Non-Hispanic White	Born in 50 US states or Washington, DC	9-11th grade (Includes 12th grade with no diploma)	3.67	90.9	181.9	43.3	40.4	33.5	105							No				no		no	no	no	no	no	no	no	0	5
109667	m	64	NO	NO	NO	Mexican American	Born in Mexico	Less than 9th grade	2.96	75	164.7	34.5	38.9	32.5	96.3							No				no		no	no	no	no	no	no	no	0	1	0	42.27	40.71	0.76	3.96	5.23	0.77	10.16	13.28	1.27	28.15	22.2	0.52
116533	female	50	NO	NO	NO	Non-Hispanic White	Born in 50 US states or Washington, DC	Some college or AA degree	2.44	66.3	154.7	32	33.2	29.1	93.8							No				no		no	no	no	no	no	no	no	0	1	0	20.99	32.97	0.54	2.26	4.16	0.46	4.05	8.77	0.73	14.68	20.04	0.41
118380	m	70	NO	NO	NO	Non-Hispanic Black	Born in 50 US states or Washington, DC	Some college or AA degree	4.23	98.4	187	47.1	44.6	34.9	106.9							No				no		no	yes	no	no	no	no	no	0	1	0	65.25	50.21	1.18	7.21	6.11	0.92	15.29	16.55	1.55	42.75	27.55	1.01
114504	m	80	NO	NO	NO	Non-Hispanic White	Born in 50 US states or Washington, DC	Some college or AA degree		80.3	168.7	39.4	38	30.6	99.9							No				no		no	yes	no	no	no	yes	no	0	1	0	43.86	41.61	0.81	4.44	5.47	0.83	9.8	11.88	1.22	29.62	24.26	0.51
110056	m	63	NO	NO	NO	Non-Hispanic White	Born in 50 US states or Washington, DC	College graduate or above		84.1	171.8	40.3	38.8	32.6	96.8							No				no		no	yes	no	no	no	no	no	0	1	0	40.05	40.07	0.85	4.47	5.26	0.76	9.97	13.08	1.18	25.61	21.73	0.56
112738	m	76	NO	NO	NO	Non-Hispanic White	Born in 50 US states or Washington, DC	9-11th grade (Includes 12th grade with no diploma)	1.48	77.5	165	37.5	40	33.9	106.7							No				no		no	yes	no	no	no	no	no	0	1	0	33.08	44.87	0.61	3.45	5.67	0.56	7.09	12.7	0.85	22.54	26.51	0.29
111631	m	71	NO	NO	NO	Non-Hispanic White	Born in 50 US states or Washington, DC	High school graduate/GED or equivalent	1.83	75.9	163.1	42	42	29.5	107.1							No				yes	18	no	no	no	no	no	no	no	0	5
111304	m	79	NO	NO	NO	Non-Hispanic White	Born in 50 US states or Washington, DC	College graduate or above	3.77	89.5	176.8	42.8	40.6	33.7	108.3							yes	No	25		yes	30	no	no	no	no	no	no	no	0	1	0	39.18	46.27	0.68	4.04	5.98	0.61	8.45	13.78	1.01	26.69	26.51	0.4
119393	m	54	NO	NO	NO	Other Hispanic	Born in Mexico	9-11th grade (Includes 12th grade with no diploma)	1.06	74.9	161.6	38.8	34.1	32.2	101							No				no		no	yes	no	no	no	no	no	0	1	0	41.26	40.47	0.74	4.1	5.55	0.7	8.69	12.4	1.26	28.48	22.52	0.55
112375	m	50	NO	NO	NO	Other Race - Including Multi-Racial	Born in Mexico	College graduate or above	5	79	165.7	39	38.5	35.2	100							No				no		no	no	no	no	no	no	no	0	1	0	36.82	34.34	0.85	4.58	5.38	0.81	9.41	11.63	1.32	22.83	17.34	0.67
113860	female	51	NO	NO	NO	Other Race - Including Multi-Racial	Born in Mexico	College graduate or above	4.72	67.1	152.3	34.5	34.6	30.8	99.7							No				no		no	yes	no	no	no	no	no	0	1	0	29.41	27.76	0.84	3.62	4.29	0.8	7.36	9.15	1.29	18.43	14.32	0.74
118776	m	55	NO	NO	NO	Mexican American	Born in Mexico	Less than 9th grade	1.98	82.1	168.4	38.3	38	32.4	100.1							No				no		no	no	no	no	no	no	no	0	1	0	41.41	46.89	0.68	3.63	5.31	0.61	7.15	11.68	1.03	30.63	29.9	0.58
114184	female	79	NO	NO	NO	Non-Hispanic White	Born in 50 US states or Washington, DC	High school graduate/GED or equivalent	2.84	72.2	157.5	33.1	35.3	36.2	98.2							No				no		no	yes	no	no	no	no	no	0	2	6
80084	female	80	NO	NO	NO	Non-Hispanic White	Born in 50 US states or Washington, DC	High school graduate/GED or equivalent	2.39	62.5	146	33.2	34	28.5	107.5							No			2	no		no	yes	no	no	no	no	yes	0	1	0	23.06	31.44	0.5	2.23	4.44	0.52	6.02	11.52	0.96	14.81	15.48	0.28
124422	female	52	NO	NO	NO	Mexican American	Born in Mexico	Less than 9th grade	2.1	58.7	141.4	31.3	31	29	93							No				no		no	no	no	no	no	no	no	0	2	6
116384	female	61	NO	NO	NO	Other Hispanic	Born in Mexico	Some college or AA degree		69.6	152.6	32.9	33	35.7	91.5							No				no		no	no	no	no	no	no	no	0	1	0	26.37	29.18	0.73	3.27	4.48	0.71	6.46	9.08	1.07	16.64	15.62	0.53
122585	m	72	NO	NO	NO	Other Race - Including Multi-Racial	Born in 50 US states or Washington, DC	Some college or AA degree		84	167.1	39.9	39	32.9	112.4							No				yes	1	yes	yes	no	no	no	yes	no	0	2	6
74012	female	68	NO	NO	NO	Mexican American	Born in Mexico	Less than 9th grade	1.27	67.2	148.6	29.2	33.2	30.9	113.8							No				no		no	yes	no	no	no	no	no	0	1	0	30.34	31.47	0.74	3.61	4.87	0.72	7.19	10.01	1.18	19.53	16.59	0.64
123795	female	71	NO	NO	NO	Non-Hispanic White	Born in 50 US states or Washington, DC	High school graduate/GED or equivalent		74.4	156.1	34	35.6	31.7	100							yes	No	35	yes	no		yes	yes	no	no	no	no	yes	0	1	0	31.36	35.84	0.69	3.41	4.97	0.73	7.16	9.86	0.99	20.8	21.01	0.48
111840	m	80	NO	NO	NO	Mexican American	Born in 50 US states or Washington, DC	Some college or AA degree	1.19	78.7	160	36	38	30	107.5							yes	yes			yes	15	yes	no	no	no	no	yes	no	0	1	0	26.14	37.21	0.56	2.98	5.3	0.48	5.95	12.4	0.88	17.22	19.51	0.28
121117	m	50	NO	NO	NO	Non-Hispanic Black	Born in 50 US states or Washington, DC	High school graduate/GED or equivalent	3.36	91	172.3	41.5	37	36.8	99							yes	yes			no		no	no	no	no	no	no	no	0	1	0	38.36	38.39	0.86	4.88	5.66	0.68	7.65	11.25	1.2	25.82	21.48	0.75
114773	m	79	NO	NO	NO	Non-Hispanic Black	Born in 50 US states or Washington, DC	9-11th grade (Includes 12th grade with no diploma)		103.7	183.7		45.7	36								No				no		no	yes	no	no	no	yes	no	0	5
109500	female	80	NO	NO	NO	Non-Hispanic White	Born in 50 US states or Washington, DC	9-11th grade (Includes 12th grade with no diploma)		71.8	152.2											yes	9			no		no	no	no	no	no	no	no	0	5
119972	m	80	NO	NO	NO	Non-Hispanic White	Born in 50 US states or Washington, DC	College graduate or above	3.69	87	167.4											yes	yes			no		no	yes	no	no	no	no	no	0	5
115030	female	68	NO	NO	NO	Mexican American	Born in Mexico	College graduate or above	0.69	85.6	165.6	34	39.2	34.1	107.2							yes	yes		yes	yes	7	yes	no	no	no	no	yes	yes	0	1	0	28.78	34.77	0.77	4.04	5.22	0.59	6.14	10.45	0.97	18.6	19.1	0.72
124394	female	50	NO	NO	NO	Non-Hispanic Black	Born in Mexico	High school graduate/GED or equivalent	1.49	80.1	159.8	37.1	37	37.8	95.7							No				no		no	no	no	no	no	no	no	0	1	0	35.14	29.63	1.05	4.36	4.14	0.91	8.22	9.07	1.37	22.55	16.42	0.97
113787	m	71	NO	NO	NO	Non-Hispanic White	Born in Mexico	Some college or AA degree	2.07	87.1	165.8	36.3	35.8	33.2	112.1							No				no		no	yes	no	no	no	no	no	0	1	0	35.68	38.64	0.73	3.79	5.21	0.71	8.49	11.94	1.09	23.4	21.49	0.44
115739	female	67	NO	NO	NO	Non-Hispanic White	Born in 50 US states or Washington, DC	Some college or AA degree	2.06	92.5	170.5	36	39.5	35.8	116.2							No				no		no	no	no	no	no	no	no	0	1	0	44.57	38.18	0.9	4.64	5.15	0.84	9.4	11.22	1.4	30.53	21.82	0.76
118211	female	50	NO	NO	NO	Other Race - Including Multi-Racial	Born in Mexico	High school graduate/GED or equivalent	2.98	80.1	157	38.4	32.5	34.2	101.3							No				no		no	yes	no	no	no	no	no	0	1	0	28.15	27.85	0.77	3.55	4.6	0.81	6.21	7.66	1.18	18.39	15.58	0.68
114293	m	54	NO	NO	NO	Other Hispanic	Born in Mexico	9-11th grade (Includes 12th grade with no diploma)	1.6	81.7	158.4	35.5	35.6	34.5	107.1							No				no		no	yes	no	no	no	no	no	0	1	0	43.2	34.21	1.09	5.25	4.81	0.97	10.12	10.48	1.47	27.83	18.92	0.92
123619	m	61	NO	NO	NO	Mexican American	Born in Mexico	Less than 9th grade	1.18	97	172.4	41.7	40	35.6	117.5							yes	yes			no		yes	no	no	no	no	no	no	0	1	0	34.71	39.67	0.75	3.96	5.26	0.72	8.76	12.2	0.99	22	22.21	0.44
124104	m	55	NO	NO	NO	Mexican American	Born in Mexico	Less than 9th grade		91.1	166.5	37.6	35.5	35.3	105							No				no		no	no	no	no	no	no	no	0	1	0	43.53	48.09	0.79	4.43	5.59	0.73	10.28	14.02	1.01	28.82	28.48	0.54
121123	female	53	NO	NO	NO	Non-Hispanic Black	Born in 50 US states or Washington, DC	College graduate or above	3.08	87.5	162	36.9	38	38	110							No				no		no	no	no	no	no	no	no	0	1	0	34.8	30.74	1.09	5.1	4.68	0.85	8.3	9.74	1.31	21.41	16.31	0.89
110429	female	80	NO	NO	NO	Non-Hispanic White	Born in Mexico	High school graduate/GED or equivalent		92.3	166.6	42	40	36.6	114.5							No				no		no	no	no	no	no	no	no	0	5
113580	female	77	NO	NO	NO	Non-Hispanic Black	Born in 50 US states or Washington, DC	Some college or AA degree	5	85.8	160.2	35	36	37	102							yes	yes			no		no	yes	no	no	no	no	no	0	1	0	28.53	33.22	0.68	3.45	5.11	0.63	7.04	11.21	1.07	18.03	16.9	0.48
111274	m	69	NO	NO	NO	Non-Hispanic Black	Born in 50 US states or Washington, DC	Some college or AA degree		121.1	190	49	43.1	40.5	126.4							No				no		no	yes	no	no	no	no	no	0	5
120535	female	70	NO	NO	NO	Non-Hispanic Black	Born in 50 US states or Washington, DC	Some college or AA degree		78.3	151.4	35.2	34.8	32.6	94.5							No				no		yes	no	no	no	no	yes	no	0	1	0	26.19	28.16	0.82	3.06	3.72	0.67	5.68	8.43	1.09	17.44	16.02	0.64
110835	female	50	NO	NO	NO	Non-Hispanic Black	Born in 50 US states or Washington, DC	9-11th grade (Includes 12th grade with no diploma)	0.6	93.5	165.3	38.2	38	39.7	110.4							yes	No	49		no		no	no	no	no	no	no	no	0	1	0	26.66	30.15	0.78	3.66	4.72	0.7	6.38	9.07	1.02	16.62	16.36	0.61
110045	female	69	NO	NO	NO	Non-Hispanic White	Born in 50 US states or Washington, DC	College graduate or above		83.7	155.3	33.8	34	30.7	114							yes	yes			yes	6	yes	yes	no	no	no	yes	no	0	1	0	19.77	31.67	0.54	2.78	5.12	0.46	5.09	11	0.77	11.9	15.55	0.5
121457	m	80	NO	NO	NO	Non-Hispanic White	Born in 50 US states or Washington, DC	Some college or AA degree	1.74	95	164	33.5	41.5	37.4	115.5							yes	No	25		no		no	yes	no	no	no	no	no	0	1	0	49.61	41.17	0.96	5.27	5.49	0.96	11.83	12.37	1.4	32.51	23.31	0.73
121294	female	80	NO	NO	NO	Non-Hispanic White	Born in 50 US states or Washington, DC	Some college or AA degree	5	81.3	151.2	36	34.8	35	107.1							No				yes	3	yes	no	no	no	no	yes	no	0	1	0	21.48	33.12	0.53	2.81	5.33	0.44	4.59	10.55	0.82	14.08	17.24	0.29
116894	m	66	NO	NO	NO	Non-Hispanic Black	Born in 50 US states or Washington, DC	College graduate or above	1.44	103.3	169.4	40	40.2	39.1	111.6							No				no		no	yes	no	no	no	no	no	0	2	6
77529	m	65	NO	NO	NO	Non-Hispanic Black	Born in 50 US states or Washington, DC	College graduate or above	5	116.3	178.6	39	41.5	44.5	122.5							No				no		no	yes	no	no	no	no	no	0	1	0	56.02	40.25	1.19	6.86	5.75	1.06	13.41	12.67	1.64	35.75	21.82	1.08
115583	m	63	NO	NO	NO	Mexican American	Born in 50 US states or Washington, DC	Some college or AA degree	4.97	105.9	170	33.8	37.2	39.6	119							No				no		no	no	no	no	no	no	no	0	1	0	42.82	36.67	1.02	5.39	5.31	0.87	10.96	12.55	1.41	26.47	18.8	0.77
110763	m	71	NO	NO	NO	Non-Hispanic White	Born in 50 US states or Washington, DC	College graduate or above	1.52	116	177.3	41.4	41	39.2	122							No				no		no	no	no	no	no	no	no	0	1	0	53.59	46.54	0.88	5.14	5.82	0.97	13.39	13.79	1.3	35.06	26.93	0.79
118496	m	57	NO	NO	NO	Mexican American	Born in Mexico	Less than 9th grade	2.55	115.4	176.4	41.5	41.1	41.4	122.5							No				no		no	no	no	no	no	no	no	0	1	0	47.86	44.37	0.77	4.27	5.55	0.84	11.53	13.73	1.28	32.06	25.1	0.6
119716	female	73	NO	NO	NO	Non-Hispanic White	Born in 50 US states or Washington, DC	Some college or AA degree		87.7	153.5	31	37.1	41	120.5							No				no		yes	no	no	no	no	no	no	0	1	0	30.77	35.19	0.68	3.66	5.37	0.55	6.52	11.84	1.15	20.59	17.98	0.62
110147	female	60	NO	NO	NO	Mexican American	Born in Mexico	Some college or AA degree	3.4	83.1	149.3	32.5	35	33	102.2							No			yes	no		no	no	no	no	no	no	yes	0	1	0	21.69	25.7	0.66	2.92	4.43	0.66	4.42	6.69	0.98	14.35	14.59	0.55
115547	female	64	NO	NO	NO	Other Hispanic	Born in Mexico	High school graduate/GED or equivalent		82.4	148.3	36.4	31.8	34.6	113.9							No			yes	yes	1	yes	no	no	no	no	yes	yes	0	1	0	17.31	30.49	0.45	2.06	4.58	0.43	3.83	8.94	0.67	11.42	16.97	0.38
123935	female	50	NO	NO	NO	Mexican American	Born in Mexico	Less than 9th grade		102.9	165.3											No				no		no	no	no	no	no	no	no	0	1	0	40.95	35.45	0.94	4.41	4.71	0.88	9.85	11.18	1.37	26.7	19.56	0.9
116757	m	50	NO	NO	NO	Mexican American	Born in Mexico	Less than 9th grade	2.79	105.3	166.1	38.7	34.6	36.2	117.9							No				no		no	no	no	no	no	no	no	0	1	0	46.41	44.7	0.84	4.27	5.11	0.8	8.14	10.12	1.15	34	29.47	0.74
120987	female	50	NO	NO	NO	Non-Hispanic Black	Born in 50 US states or Washington, DC	College graduate or above	1.22	109	167.9	42	43.5	39.5	131							No				no		no	no	no	no	no	no	no	0	1	0	33.13	32.33	0.92	4.74	5.13	0.74	7.64	10.28	1.23	20.75	16.91	0.73
115313	female	59	NO	NO	NO	Non-Hispanic Black	Born in 50 US states or Washington, DC	Some college or AA degree	3.29	120.1	175.7	41.1	40.8	37	115							yes	No	53		no		no	no	no	no	no	no	no	0	1	0	36.41	34.7	0.96	4.95	5.17	0.81	9.76	12.08	1.24	21.7	17.45	0.73
82346	female	51	NO	NO	NO	Non-Hispanic Black	Born in 50 US states or Washington, DC	College graduate or above	2.02	108	164.1	38	37.3	45.1	119.1							yes	yes			no		no	no	no	no	no	no	no	0	2	6
110762	m	66	NO	NO	NO	Non-Hispanic White	Born in 50 US states or Washington, DC	High school graduate/GED or equivalent	3.67	127.4	176.1	36.5	42.6	42.7	131.8							yes	yes			no		no	no	no	no	no	no	no	0	1	0	54.2	50.47	0.88	5.19	5.9	0.76	11.11	14.66	1.27	37.9	29.91	0.6
80103	m	53	NO	NO	NO	Non-Hispanic Black	Born in 50 US states or Washington, DC	Some college or AA degree	4.61	121.8	171.8	43.7	34.5	42	129.8							No				no		no	no	no	no	no	no	no	0	1	0	48.03	42.47	0.93	5.28	5.66	0.87	12.8	14.77	1.36	29.95	22.04	0.61
109415	female	61	NO	NO	NO	Non-Hispanic Black	Born in 50 US states or Washington, DC	College graduate or above	3.69	114.6	163.6	39.4	34.6	43.4	129.8							No				no		no	no	no	no	no	no	no	0	1	0	35.26	31.48	0.91	4.5	4.93	0.82	7.34	8.97	1.33	23.42	17.59	0.66
118144	female	80	NO	NO	NO	Non-Hispanic Black	Born in 50 US states or Washington, DC	Some college or AA degree		109.9	158.1											No				no		no	yes	no	no	no	no	no	0	5
74534	m	65	NO	NO	NO	Non-Hispanic White	Born in 50 US states or Washington, DC	Some college or AA degree	1.15	144	179.6	40	44.5	44.2	146.3							No				no		no	yes	no	no	no	no	no	0	2	6
112333	female	55	NO	NO	NO	Non-Hispanic Black	Born in 50 US states or Washington, DC	High school graduate/GED or equivalent	2.79	132.9	161.1	40	39.6	47.3	133							No			2	no		yes	no	no	no	no	no	yes	0	1	0	39.51	34.91	0.93	4.79	5.15	0.84	8.57	10.27	1.34	26.15	19.5	0.78
123845	m	60	NO	NO	NO	Other Hispanic	Born in 50 US states or Washington, DC	9-11th grade (Includes 12th grade with no diploma)	0.46	151.6	163.6	38.3	38	51.9	149.4							No				no		no	no	no	no	no	no	no	0	1	0	42	39.22	0.89	4.87	5.45	0.83	9.28	11.21	1.23	27.85	22.57	0.64
74663	m	52	NO	NO	NO	Other Race - Including Multi-Racial	Born in Mexico	College graduate or above	1.59	50.8	167.3	39.1	35.6	24.1	72.2							yes	yes			no		no	no	no	no	no	no	no	0	1	0	28.51	38.83	0.56	3.18	5.7	0.51	6.12	12.05	0.91	19.21	21.08	0.4
109921	female	58	NO	NO	NO	Other Race - Including Multi-Racial	Born in Mexico	High school graduate/GED or equivalent	5	43	152.7	34.6	32	21.8	70							No			2	no		yes	yes	no	no	no	no	yes	0	1	0	21.75	27.61	0.65	3.2	4.93	0.62	6.35	10.21	0.98	12.19	12.47	0.63
120567	m	71	NO	NO	NO	Non-Hispanic Black	Born in 50 US states or Washington, DC	Some college or AA degree	0.79	52.1	165.8	39	35.5	24.8	73.5							No				no		yes	yes	no	no	no	no	no	0	1	0	31.46	39.25	0.66	3.55	5.39	0.59	6.68	11.33	0.94	21.22	22.53	0.52
110443	female	71	NO	NO	NO	Other Race - Including Multi-Racial	Born in Mexico	High school graduate/GED or equivalent	1.69	45.9	154.7	30.9	32.4	25.1	74.1							No				no		no	no	no	no	no	no	no	0	1	0	22.8	34.47	0.51	2.38	4.72	0.5	5.11	10.32	0.79	15.31	19.43	0.33
111705	female	54	NO	NO	NO	Mexican American	Born in 50 US states or Washington, DC	High school graduate/GED or equivalent	2.25	50.5	158.1	36	35	23.7	81.4							No				yes	4	no	no	no	no	no	no	no	0	2	6
111255	m	78	NO	NO	NO	Non-Hispanic White	Born in 50 US states or Washington, DC	High school graduate/GED or equivalent	1.43	62.3	175.5	42.5	38.5	26	86.3							No				no		no	no	no	no	no	no	no	0	1	0	39.25	51.53	0.63	3.58	5.7	0.64	8.36	13.08	0.83	27.31	32.75	0.4
117950	female	59	NO	NO	NO	Other Race - Including Multi-Racial	Born in Mexico	College graduate or above	4.62	47.7	152.3	32.3	31.5	27	75.8							No				no		no	no	no	no	no	no	no	0	1	0	19.03	30.98	0.54	2.33	4.32	0.51	6.44	12.51	0.73	10.26	14.15	0.41
77598	m	79	NO	NO	NO	Non-Hispanic White	Born in 50 US states or Washington, DC	College graduate or above	1.49	64.8	176.1	44.1	36.7	25.7	94.1							yes	yes			yes	4	no	yes	no	no	no	no	no	0	1	0	34.06	42.14	0.72	4.18	5.8	0.65	8.33	12.73	0.91	21.55	23.61	0.38
80682	female	80	NO	NO	NO	Mexican American	Born in 50 US states or Washington, DC	Less than 9th grade	0.85	43	141.8	31.7	32	25	69.5							No				no		no	no	no	no	no	no	no	0	1	0	25.16	29.75	0.68	3.16	4.64	0.61	5.54	9.03	1.02	16.47	16.09	0.58
118197	female	62	NO	NO	NO	Non-Hispanic White	Born in 50 US states or Washington, DC	Less than 9th grade	0.65	48	149.9											No				no		no	no	no	no	no	no	no	0	5
123336	female	52	NO	NO	NO	Other Race - Including Multi-Racial	Born in Mexico	High school graduate/GED or equivalent	1.52	51.2	154.3	32	31.4	26.7	77.9							No				no		no	no	no	no	no	no	no	0	1	0	19.47	30.6	0.55	2.73	4.96	0.48	4.76	9.98	0.77	11.98	15.66	0.34
110252	m	70	NO	NO	NO	Other Race - Including Multi-Racial	Born in 50 US states or Washington, DC	Less than 9th grade	1.11	65	173.7	40.4	39.4	27.2	89.3							yes	No	30		yes	3	no	yes	no	no	no	no	no	0	1	0	39.61	46.24	0.7	4.68	6.73	0.71	10.42	14.63	0.99	24.51	24.87	0.37
120909	female	67	NO	NO	NO	Other Race - Including Multi-Racial	Born in Mexico	Less than 9th grade	4.07	50.3	152.1	31.2	32.7	26.5	85.4							No				no		no	no	no	no	no	no	no	0	2	1
116857	female	70	NO	NO	NO	Other Race - Including Multi-Racial	Born in Mexico	Some college or AA degree	5	50.5	151.5	35.8	33.5	24.8	77.1							No				no		no	no	no	no	no	no	no	0	1	0	26.92	30.34	0.69	3.21	4.68	0.76	8.3	10.97	1.05	15.41	14.69	0.53
119750	female	67	NO	NO	NO	Other Race - Including Multi-Racial	Born in Mexico	Less than 9th grade	2.47	50.9	151.6	31.4	32.6	26.2	84.6							No			yes	no		no	no	no	no	no	no	yes	0	1	0	20.18	28.34	0.61	2.9	4.78	0.55	5.1	9.22	0.85	12.18	14.34	0.42
124283	m	51	NO	NO	NO	Non-Hispanic Black	Born in 50 US states or Washington, DC	High school graduate/GED or equivalent		68.7	175.3	41.4	39.2	29.4	79.6							No				no		no	no	no	no	no	no	no	0	1	0	42	41.24	0.89	4.31	4.82	0.65	7.95	12.3	1.23	29.74	24.12	0.57
123139	female	55	NO	NO	NO	Other Race - Including Multi-Racial	Born in Mexico	High school graduate/GED or equivalent	1.7	47.4	144.9	31	31	25.1	87.3							yes	No	52		no		yes	yes	no	no	no	no	no	0	1	0	21.53	25.59	0.65	2.71	4.2	0.61	4.66	7.65	1.03	14.17	13.74	0.55
74374	female	70	NO	NO	NO	Other Race - Including Multi-Racial	Born in Mexico	Some college or AA degree	2.9	64.3	168.5	37.1	38.3	33.1	86.7							No				no		no	yes	no	no	no	no	no	0	1	0	42.58	32.74	1.19	5.12	4.31	0.98	11.2	11.44	1.55	26.26	16.99	1.11
110742	m	55	NO	NO	NO	Other Race - Including Multi-Racial	Born in Mexico	College graduate or above	1.52	53.8	154.4	37.9	31.7	25.2	76.4							No				no		no	no	no	no	no	no	no	0	1	0	36.1	37.64	0.73	3.51	4.78	0.76	8.16	10.75	1.11	24.43	22.1	0.56
112747	m	66	NO	NO	NO	Other Race - Including Multi-Racial	Born in Mexico	9-11th grade (Includes 12th grade with no diploma)	2.98	62.7	165.8	37	36	29.7	88.7							No				no		no	no	no	no	no	no	no	0	5
111115	m	80	NO	NO	NO	Non-Hispanic White	Born in 50 US states or Washington, DC	Less than 9th grade	1.36	53.6	152.5	36.5	36.1	26	85							No				no		no	yes	no	no	no	no	no	0	1	0	36.56	44.02	0.68	3.78	5.57	0.62	8.09	13.12	0.98	24.68	25.33	0.37
123496	female	73	NO	NO	NO	Non-Hispanic White	Born in 50 US states or Washington, DC	Some college or AA degree	3.65	61.7	163.2	36.5	34.5	27.5	93.4							yes	No	60	yes	no		no	no	no	no	no	no	yes	0	2	6
76705	female	50	NO	NO	NO	Mexican American	Born in 50 US states or Washington, DC	9-11th grade (Includes 12th grade with no diploma)	1.28	61.6	161.1	36	35	28	94.4							yes	yes			no		no	no	no	no	no	no	no	0	1	0	25.01	33.79	0.59	2.98	5.06	0.53	5.2	9.91	0.89	16.83	18.82	0.43
115161	m	69	NO	NO	NO	Non-Hispanic Black	Born in 50 US states or Washington, DC	College graduate or above	1.75	72.5	174.6	43.2	39.2	30.2	99.1							No				no		yes	no	no	no	no	yes	no	0	1	0	32.23	36.95	0.71	3.64	5.13	0.7	8.71	12.5	1.03	19.88	19.33	0.55
114113	m	60	NO	NO	NO	Non-Hispanic Black	Born in 50 US states or Washington, DC	High school graduate/GED or equivalent		87.8	191.5	49.9	42	33.2	102.8							yes	yes			no		no	yes	no	no	no	no	no	0	5
120110	female	50	NO	NO	NO	Other Race - Including Multi-Racial	Born in Mexico	Some college or AA degree	1.66	67.8	168.2	35.5	38	30.6	88.5							No			yes	no		yes	no	no	no	no	yes	yes	0	1	0	31.21	36.15	0.66	3.26	4.91	0.54	6.06	11.18	1.09	21.89	20.06	0.34
119135	female	53	NO	NO	NO	Other Race - Including Multi-Racial	Born in Mexico	High school graduate/GED or equivalent	1.32	54.8	151.2	30.7	32.4	28	86.9							No				no		no	no	no	no	no	no	no	0	5
114985	m	80	NO	NO	NO	Non-Hispanic Black	Born in 50 US states or Washington, DC	Less than 9th grade	1.4	80	181.7	51.4	42	27.1	87.4							yes	yes			no		no	no	no	no	no	no	no	0	1	0	42.23	46.8	0.68	4.22	6.21	0.78	11.1	14.26	1.02	26.91	26.33	0.38
122189	female	68	NO	NO	NO	Other Hispanic	Born in Mexico	High school graduate/GED or equivalent	4	65.9	164	35.5	35.4	28.5	79.4							yes	yes			yes	1	no	no	no	no	no	no	no	0	1	0	25.92	31.89	0.71	3.53	4.97	0.63	6.66	10.62	0.97	15.73	16.3	0.54
112174	female	60	NO	NO	NO	Non-Hispanic Black	Born in 50 US states or Washington, DC	Some college or AA degree		65.7	163.2	38.7	39.5	31.2	89.7							No				no		no	yes	no	no	no	no	no	0	1	0	30.91	29.38	0.96	4.4	4.58	0.74	6.6	8.87	1.25	19.9	15.93	0.74
109977	female	53	NO	NO	NO	Other Race - Including Multi-Racial	Born in Mexico	High school graduate/GED or equivalent		58.6	153.9	33.5	34	30	85.3							No				no		no	no	no	no	no	no	no	0	1	0	24.13	28.21	0.81	4.05	5.03	0.68	6.39	9.44	1	13.7	13.74	0.56
83724	m	80	NO	NO	NO	Non-Hispanic White	Born in 50 US states or Washington, DC	High school graduate/GED or equivalent	3.09	77.1	176	38	36	31	92.3							No				no		no	yes	no	no	no	no	no	0	5
117107	m	77	NO	NO	NO	Non-Hispanic White	Born in 50 US states or Washington, DC	Some college or AA degree	2.08	79.8	178.7	39.4	38.5	29.1	95.7							yes	yes			no		no	yes	no	no	no	no	no	0	1	0	48.27	49.2	0.87	5.34	6.14	0.66	9.72	14.77	1.17	33.21	28.29	0.46
116125	m	69	NO	NO	NO	Non-Hispanic White	Born in 50 US states or Washington, DC	Some college or AA degree	2.32	77	175.1	41	38.9	30.8	90.2							No				no		no	yes	no	no	no	no	no	0	1	0	41.37	44.09	0.74	4.57	6.18	0.69	10.07	14.56	1.14	26.74	23.36	0.45
111658	female	50	NO	NO	NO	Other Hispanic	Born in 50 US states or Washington, DC	College graduate or above	4.74	61.9	156.7	36	35	29.4	82							yes	No	29		no		no	no	no	no	no	no	no	0	1	0	26.34	31.5	0.68	3.42	5.01	0.62	6.11	9.92	1.01	16.81	16.57	0.55
119139	female	73	NO	NO	NO	Other Race - Including Multi-Racial	Born in Mexico	High school graduate/GED or equivalent	1.66	61.5	156.2	35	35.8	30.1	98.4							yes	No	71		no		no	yes	no	no	no	yes	no	0	1	0	24.61	33.98	0.61	2.86	4.72	0.49	6.45	13.17	0.95	15.3	16.08	0.35
110178	female	57	NO	NO	NO	Non-Hispanic White	Born in 50 US states or Washington, DC	College graduate or above	5	64.9	159.8	36.8	35	30.3	89.5							yes	No	40		no		yes	no	no	no	no	yes	no	0	1	0	26.11	27.22	0.86	3.82	4.43	0.8	6.88	8.65	1.09	15.41	14.15	0.66
77371	female	70	NO	NO	NO	Non-Hispanic White	Born in 50 US states or Washington, DC	Some college or AA degree	5	69	164.4	39.8	33.9	29.2	86.5							yes	yes			no		no	no	no	no	no	no	no	0	1	0	32.37	32.78	0.82	3.38	4.14	0.83	9.95	12.04	1.15	19.04	16.59	0.89
75609	female	80	NO	NO	NO	Non-Hispanic White	Born in 50 US states or Washington, DC	Some college or AA degree	5	56.1	148.1	33.7	32.3	29.4	83.5							No			2	yes	32	no	yes	no	no	no	no	yes	0	1	0	26.64	36.29	0.5	2.32	4.6	0.58	5.88	10.07	0.85	18.45	21.61	0.29
113448	female	51	NO	NO	NO	Non-Hispanic Black	Born in 50 US states or Washington, DC	Some college or AA degree	2.8	70.4	165.7	38.4	39.2	30.3	88.6							No				no		no	no	no	no	no	no	no	0	1	0	31.15	32.24	0.8	3.69	4.6	0.78	8.16	10.5	1.13	19.3	17.14	0.57
110006	female	80	NO	NO	NO	Non-Hispanic White	Born in 50 US states or Washington, DC	High school graduate/GED or equivalent	1.46	62.2	155.8	34.5	35.3	28.5	92							yes	yes			no		no	yes	no	no	no	no	no	0	1	0	18.66	28.59	0.6	2.87	4.78	0.47	4.16	8.78	0.77	11.63	15.02	0.33
116884	m	68	NO	NO	NO	Non-Hispanic White	Born in 50 US states or Washington, DC	Some college or AA degree	5	76.9	173.2	44.4	40.9	30.7	101.8							No				no		no	no	no	no	no	no	no	0	2	6
121721	female	57	NO	NO	NO	Non-Hispanic White	Born in 50 US states or Washington, DC	Some college or AA degree	5	80.1	176.4	40	40.3	31.7	99.7							yes	yes			no		no	yes	no	no	no	no	no	0	1	0	30.85	37.94	0.74	4	5.39	0.61	7.03	11.46	0.94	19.83	21.08	0.42
115085	m	63	NO	NO	NO	Non-Hispanic White	Born in 50 US states or Washington, DC	Some college or AA degree	1.4	78.4	174.2	40.6	39	32.3	100							No				no		no	yes	no	no	no	no	no	0	1	0	38.16	41.33	0.6	3.57	5.97	0.68	9.24	13.68	1.17	25.35	21.69	0.26
111143	m	80	NO	NO	NO	Non-Hispanic White	Born in 50 US states or Washington, DC	9-11th grade (Includes 12th grade with no diploma)	0.62	71	165.2	39	38	28.5	99							No				no		no	no	no	no	no	no	no	0	1	0	39.55	46.91	0.88	5.22	5.91	0.65	9.33	14.37	0.94	24.99	26.63	0.58
115056	m	56	NO	NO	NO	Non-Hispanic White	Born in 50 US states or Washington, DC	College graduate or above	5	83	178.4	40.2	39.8	34.6	98							No				no		no	yes	no	no	no	no	no	0	1	0	49	45.65	1.03	5.58	5.4	0.84	11.87	14.13	1.21	31.55	26.12	0.83
118699	female	65	NO	NO	NO	Other Race - Including Multi-Racial	Born in 50 US states or Washington, DC	Some college or AA degree	0.82	65.2	156.5	34.4	36.8	30.5	98.8							No			yes	no		no	no	no	no	no	no	yes	0	1	0	26.51	34.87	0.61	2.9	4.72	0.54	5.63	10.44	0.91	17.99	19.71	0.47
123508	m	59	NO	NO	NO	Non-Hispanic White	Born in 50 US states or Washington, DC	College graduate or above	0.75	83	176.6	44.2	39.4	32.6	96.5							No				no		no	no	no	no	no	no	no	0	1	0	40.93	44.44	0.73	4.36	6	0.68	9.45	13.95	1.11	27.11	24.48	0.48
115714	m	61	NO	NO	NO	Other Race - Including Multi-Racial	Born in Mexico	9-11th grade (Includes 12th grade with no diploma)	0.79	77.8	170.6	42.4	36.8	32.6	101							No				no		no	no	no	no	no	no	no	0	1	0	37.79	40.34	0.86	5.08	5.9	0.67	8.46	12.66	1.11	24.25	21.77	0.52
119450	m	67	NO	NO	NO	Other Race - Including Multi-Racial	Born in Mexico	College graduate or above	0.99	69	160.8	37.5	35.5	32.2	89.6							No				no		no	no	no	no	no	no	no	0	1	0	29.95	38.26	0.59	3.32	5.69	0.6	7.37	12.33	0.95	19.25	20.24	0.46
124071	female	50	NO	NO	NO	Other Hispanic	Born in Mexico	Less than 9th grade	1.35	72.2	163.1	37	37.5	28.2	91.5							No				no		no	no	no	no	no	no	no	0	1	0	32.6	33.24	0.78	3.83	4.9	0.69	7.04	10.23	1.2	21.73	18.11	0.56
121747	female	56	NO	NO	NO	Non-Hispanic White	Born in 50 US states or Washington, DC	Some college or AA degree	1.6	73.2	164	37.2	40	31.4	97.7							No				no		no	no	no	no	no	no	no	0	1	0	29.56	31.17	0.71	3.54	4.97	0.66	5.42	8.24	1.15	20.6	17.96	0.59
111427	m	54	NO	NO	NO	Other Race - Including Multi-Racial	Born in Mexico	College graduate or above	2.12	64.4	154	34.3	34.3	30.8	95.6							No				no		no	no	no	no	no	no	no	0	1	0	29.04	36.32	0.67	3.31	4.94	0.55	7.14	13	1.01	18.6	18.38	0.43
123318	female	53	NO	NO	NO	Other Hispanic	Born in Mexico	High school graduate/GED or equivalent	0.99	63.8	152.8	33.4	33.3	33.1	89.1							No				no		no	no	no	no	no	no	no	0	1	0	26.46	30.66	0.71	2.81	3.99	0.68	5.84	8.58	0.99	17.81	18.09	0.61
112855	m	57	NO	NO	NO	Other Race - Including Multi-Racial	Born in Mexico	College graduate or above	5	75.6	166.5	34.8	35.8	33	98.7							No				no		no	no	no	no	no	no	no	0	1	0	33.29	34.32	0.62	3.37	5.43	0.71	7.67	10.85	1.23	22.25	18.04	0.34
123644	female	60	NO	NO	NO	Mexican American	Born in Mexico	9-11th grade (Includes 12th grade with no diploma)	0.92	75.8	166.3	36	38.2	31.3	103.9							yes	yes			no		no	yes	no	no	no	no	no	0	1	0	30.14	35.14	0.8	3.95	4.94	0.75	7.77	10.42	0.93	18.42	19.78	0.67
115757	m	80	NO	NO	NO	Non-Hispanic Black	Born in 50 US states or Washington, DC	High school graduate/GED or equivalent	0.65	85.4	176.2	41	41	31.6	109							No				no		no	no	no	no	no	no	no	0	1	0	32.55	48.24	0.59	3.48	5.93	0.48	6.47	13.55	0.79	22.61	28.75	0.41
114861	female	65	NO	NO	NO	Other Race - Including Multi-Racial	Born in Mexico	9-11th grade (Includes 12th grade with no diploma)	1.38	68.4	157.1	33.4	35.6	30.4	105							No				no		no	no	no	no	no	no	no	0	1	0	26.96	30.19	0.69	3.51	5.12	0.69	6.84	9.93	1.1	16.61	15.14	0.59
118382	m	80	NO	NO	NO	Non-Hispanic White	Born in 50 US states or Washington, DC	College graduate or above	4.31	81.4	171.4	36.1	41.8	31.2	107.9							yes	No	50		yes	2	no	yes	no	no	no	no	no	0	1	0	36.75	43.2	0.77	4.38	5.73	0.62	9.08	14.72	1.02	23.29	22.75	0.51
77423	m	74	NO	NO	NO	Non-Hispanic White	Born in 50 US states or Washington, DC	9-11th grade (Includes 12th grade with no diploma)	0.84	80	169.9	38	38	32.5	103							yes	yes			no		no	no	no	no	no	no	no	0	1	0	40.51	43.14	0.67	3.8	5.67	0.71	9.58	13.57	1.14	27.13	23.9	0.39
114738	m	63	NO	NO	NO	Mexican American	Born in Mexico	9-11th grade (Includes 12th grade with no diploma)	2.19	78.4	168.2	38.3	39.5	32.5	106.5							No			2	no		no	no	no	no	no	no	yes	0	1	0	39.7	39.22	0.8	4.02	5	0.76	10.38	13.67	1.23	25.29	20.54	0.56
83222	female	51	NO	NO	NO	Other Hispanic	Born in Mexico	Some college or AA degree	2.42	70.4	159.1	37.4	35.2	25.8	99.3							No				no		no	no	no	no	no	no	no	0	1	0	26.3	32.81	0.63	3.22	5.1	0.63	6.55	10.46	0.96	16.54	17.24	0.49
81781	m	50	NO	NO	NO	Mexican American	Born in 50 US states or Washington, DC	High school graduate/GED or equivalent	0.74	83.6	173.4	43.8	40.3	33.8	96.7							yes	yes			no		no	no	no	no	no	no	no	0	1	0	50.12	41.28	1.08	5.86	5.41	0.92	11.5	12.52	1.4	32.76	23.35	0.95
119489	female	59	NO	NO	NO	Non-Hispanic White	Born in 50 US states or Washington, DC	Some college or AA degree	0.84	66	153.4											yes	yes			no		no	yes	no	no	no	no	no	0	5
77503	m	59	NO	NO	NO	Non-Hispanic White	Born in 50 US states or Washington, DC	College graduate or above	0.01	92.8	181.6	41.6	42.1	34.9	101.5							No				no		no	no	no	no	no	yes	no	0	1	0	38.22	48.1	0.64	3.9	6.06	0.64	9.22	14.33	0.91	25.11	27.7	0.28
123173	m	60	NO	NO	NO	Non-Hispanic Black	Born in 50 US states or Washington, DC	Some college or AA degree	1.76	88.3	177	44.5	41	33.8	103.3							No				no		no	no	no	no	no	no	no	0	1	0	52.16	43.23	0.98	5.81	5.93	0.93	12.78	13.82	1.43	33.57	23.48	0.73
117280	female	60	NO	NO	NO	Other Race - Including Multi-Racial	Born in Mexico	College graduate or above	5	67.4	154.4	36.1	34.9	33.7	82.2							No				no		no	no	no	no	no	no	no	0	1	0	27.71	27.69	0.91	4.12	4.51	0.79	7.12	8.99	1.16	16.47	14.18	0.85
83623	m	80	NO	NO	NO	Non-Hispanic White	Born in 50 US states or Washington, DC	Some college or AA degree	1.67	93.8	181.7	44.5	41.6	34	107.5							yes	yes			no		no	yes	no	no	no	no	no	0	1	0	45.57	50.94	0.77	5.27	6.84	0.65	10.43	16.14	1.07	29.87	27.97	0.53
116174	female	50	NO	NO	NO	Non-Hispanic Black	Born in 50 US states or Washington, DC	High school graduate/GED or equivalent	0.35	60.5	145.6	33.5	31.5	28.3	100.6							No				no		no	yes	no	no	no	no	no	0	1	0	23.17	25.6	0.86	3.46	4.04	0.62	4.54	7.31	1.07	15.17	14.25	0.67
124108	m	56	NO	NO	NO	Mexican American	Born in Mexico	Less than 9th grade	2.1	86.2	173.6	40.3	41.6	34.2	103							No				no		no	no	no	no	no	no	no	0	1	0	41.26	40.94	0.86	4.66	5.4	0.74	8.91	12.09	1.18	27.69	23.44	0.61
116056	female	70	NO	NO	NO	Non-Hispanic White	Born in 50 US states or Washington, DC	College graduate or above	5	75.6	162.4	37.4	38.2	33	96.2							No				no		no	no	no	no	no	no	no	0	1	0	32.49	33.79	0.85	4.16	4.89	0.73	7.29	9.93	1.11	21.04	18.97	0.74
113378	m	80	NO	NO	NO	Other Hispanic	Born in Mexico	College graduate or above	5	86.9	174	40.6	41.6	33.4	109.8							No				no		yes	no	no	no	no	yes	no	0	1	0	41.65	43.59	0.73	4.16	5.72	0.73	10.93	14.91	1.16	26.57	22.96	0.47
122394	female	66	NO	NO	NO	Other Race - Including Multi-Racial	Born in Mexico	Some college or AA degree	0.86	74.1	160.4	35.5	35.6	31.4	97.7							No				no		no	yes	no	no	no	no	no	0	1	0	27.9	32.6	0.73	3.6	4.92	0.66	6.54	9.99	1	17.76	17.69	0.52
117916	m	75	NO	NO	NO	Mexican American	Born in 50 US states or Washington, DC	High school graduate/GED or equivalent	1.66	79.5	165.6	36.4	38.6	32.3	108.4							No			2	yes	2	no	no	no	no	no	no	yes	0	1	0	32.89	39.67	0.6	3.35	5.55	0.66	8.56	13.02	0.99	20.98	21.11	0.31
119000	m	72	NO	NO	NO	Other Hispanic	Born in 50 US states or Washington, DC	College graduate or above	5	94.5	180.1	40.6	40.5	38.1	102.5							No				no		no	yes	no	no	no	no	no	0	1	0	61.6	51.26	1.08	6.28	5.84	0.91	13.56	14.86	1.37	41.76	30.55	0.82
82409	m	63	NO	NO	NO	Non-Hispanic White	Born in 50 US states or Washington, DC	College graduate or above	1.24	82.3	167.9	39.1	38.3	33	104.6							No				no		yes	no	no	no	no	yes	no	0	1	0	38.25	37.79	0.83	4.35	5.27	0.7	9.55	13.72	1.3	24.34	18.8	0.7
117643	female	61	NO	NO	NO	Mexican American	Born in 50 US states or Washington, DC	High school graduate/GED or equivalent	1.59	69.7	154.2	33	35	32.6	99.4							No				no		no	no	no	no	no	no	no	0	1	0	30.67	31.81	0.82	4.2	5.12	0.77	8.92	11.64	1.17	17.55	15.06	0.61
77096	female	75	NO	NO	NO	Non-Hispanic White	Born in Mexico	Less than 9th grade	0.87	58.9	141.6	27	31.8	28.8	98.2							No				no		no	no	no	no	no	yes	no	0	2	6
113871	m	71	NO	NO	NO	Non-Hispanic Black	Born in Mexico	High school graduate/GED or equivalent	1.2	89.7	173.6	40.1	39.2	33.5	100.1							No				no		no	yes	no	no	no	no	no	0	1	0	45.46	40.85	0.98	5.14	5.24	0.78	9.53	12.21	1.32	30.79	23.4	0.78
113467	female	63	NO	NO	NO	Non-Hispanic White	Born in 50 US states or Washington, DC	Some college or AA degree	4.29	77.3	160.9	36.8	37.3	31	97.9							No				no		no	no	no	no	no	no	no	0	1	0	31.92	38.17	0.7	3.78	5.38	0.59	6.68	11.26	1	21.45	21.54	0.66
121506	m	53	NO	NO	NO	Mexican American	Born in Mexico	Less than 9th grade	2.19	84.1	167.5	38.4	38.5	33.7	102							No				no		no	no	no	no	no	no	no	0	1	0	47.14	38.77	1.03	6.02	5.88	0.88	10.19	11.57	1.45	30.92	21.32	0.79
118899	m	70	NO	NO	NO	Non-Hispanic Black	Born in 50 US states or Washington, DC	9-11th grade (Includes 12th grade with no diploma)	4.16	86.7	169.6	41.2	41	38.2	103.4							No				no		no	no	no	no	no	no	no	0	1	0	36.02	41.77	0.83	4.45	5.39	0.61	7.91	13.02	1.01	23.65	23.36	0.63
118183	m	51	NO	NO	NO	Non-Hispanic Black	Born in 50 US states or Washington, DC	Some college or AA degree		87.8	170.9	41.1	40	37	107							No				no		no	no	no	no	no	no	no	0	1	0	32.29	38.1	0.65	3.28	5.03	0.62	6.87	11.09	1.01	22.14	21.98	0.48
81250	m	50	NO	NO	NO	Other Hispanic	Born in Mexico	Less than 9th grade	0.22	85	167.8	40.5	35.3	35.2	106.3							No				no		no	no	no	no	no	no	no	0	1	0	40.85	41.64	0.8	4.42	5.55	0.75	10.3	13.8	1.17	26.12	22.29	0.62
120964	m	71	NO	NO	NO	Non-Hispanic White	Born in 50 US states or Washington, DC	High school graduate/GED or equivalent	3.08	85.2	167.6	40.4	36.8	31.4	108.7							No				no		no	no	no	no	no	no	no	0	1	0	36.43	45.84	0.62	3.78	6.07	0.59	8.99	15.37	0.97	23.66	24.41	0.35
113734	m	74	NO	NO	NO	Non-Hispanic White	Born in 50 US states or Washington, DC	9-11th grade (Includes 12th grade with no diploma)	1.82	92.7	174.2	44.4	39	33.7	113.9							No				yes	1	no	no	no	no	no	no	no	0	1	0	55.61	49.16	0.87	5.34	6.14	0.83	11.44	13.83	1.33	38.84	29.19	0.62
110405	m	52	NO	NO	NO	Other Hispanic	Born in Mexico	College graduate or above	0.81	82.8	164.5	35	37	35	99							No				no		no	no	no	no	no	no	no	0	1	0	34.66	38.69	0.66	3.69	5.58	0.63	8.62	13.79	1.16	22.35	19.32	0.48
76087	m	55	NO	NO	NO	Other Hispanic	Born in Mexico	High school graduate/GED or equivalent	4.16	87.9	169.5	39.8	38.7	34.5	108.8							No				no		no	no	no	no	no	no	no	0	1	0	36.34	41.37	0.7	3.86	5.52	0.69	9.77	14.24	1.05	22.71	21.6	0.59
82417	female	51	NO	NO	NO	Mexican American	Born in Mexico	Less than 9th grade	1.58	64.6	145	33.6	29.7	29.3	92.5							No				no		no	no	no	no	no	no	no	0	1	0	19.87	25.2	0.59	2.59	4.35	0.62	4.51	7.27	0.94	12.78	13.58	0.43
118643	female	50	NO	NO	NO	Non-Hispanic Black	Born in 50 US states or Washington, DC	Some college or AA degree	5	79.1	160.4	39.6	33.7	32.7	85.8							No				no		no	no	no	no	no	no	no	0	1	0	25.24	29.64	0.71	2.94	4.14	0.68	6.45	9.54	0.99	15.85	15.96	0.68
116867	female	52	NO	NO	NO	Mexican American	Born in Mexico	Some college or AA degree	5	84.7	165.5	40.8	38.4	34	99.6							No				no		no	no	no	no	no	no	no	0	2	6
120868	female	70	NO	NO	NO	Non-Hispanic White	Born in 50 US states or Washington, DC	High school graduate/GED or equivalent	3.78	87.4	168	38	36	37.3	114.1							No				no		no	yes	no	no	no	no	no	0	1	0	29.41	38.92	0.93	6.09	6.55	0.48	5.56	11.47	0.85	17.76	20.9	0.54
110015	female	52	NO	NO	NO	Mexican American	Born in Mexico	9-11th grade (Includes 12th grade with no diploma)	1.52	75.7	155.5	35	36	34	89							No				no		no	no	no	no	no	no	no	0	1	0	38	31.05	1.01	4.88	4.82	0.89	9.04	10.21	1.5	24.08	16.02	0.88
76277	m	80	NO	NO	NO	Non-Hispanic White	Born in 50 US states or Washington, DC	High school graduate/GED or equivalent	0.97	96.6	175.6	42.5	42	32.1	107.9							No				no		no	yes	no	no	no	no	no	0	1	0	63.79	55.16	0.91	6.43	7.06	0.87	16.25	18.6	1.39	41.12	29.5	0.77
112170	female	57	NO	NO	NO	Non-Hispanic White	Born in 50 US states or Washington, DC	Some college or AA degree	3.88	79.1	158.7	34.7	35	32.4	106.8							No				no		no	no	no	no	no	no	no	0	1	0	29.73	33.43	0.76	3.64	4.76	0.7	7.6	10.91	1.04	18.49	17.76	0.71
123656	m	54	NO	NO	NO	Mexican American	Born in Mexico	High school graduate/GED or equivalent	4.35	83.7	162.8	37.1	34.7	33.6	107.8							No				no		no	no	no	no	no	no	no	0	1	0	44.77	39.9	0.94	5.11	5.46	0.88	10.27	11.62	1.29	29.39	22.81	0.84
124226	m	55	NO	NO	NO	Non-Hispanic Black	Born in 50 US states or Washington, DC	College graduate or above		86	165	40	37.4	38.2	99.4							yes	yes			no		no	no	no	no	no	no	no	0	1	0	45.19	42.21	0.86	4.84	5.63	0.79	10.06	12.72	1.27	30.28	23.86	0.73
110929	m	80	NO	NO	NO	Non-Hispanic White	Born in 50 US states or Washington, DC	College graduate or above	4.8	100.7	178.2	39.4	38.8	34.8	112.4							yes	yes			no		no	yes	no	no	no	no	no	0	1	0	42.07	47	0.75	4.44	5.95	0.66	10.35	15.61	1.07	27.28	25.44	0.45
115412	female	54	NO	NO	NO	Other Hispanic	Born in Mexico	9-11th grade (Includes 12th grade with no diploma)	0.41	66.5	144.5	32.1	30.7	33	102.3							No				no		no	yes	no	no	no	no	no	0	1	0	22.7	27.36	0.62	2.57	4.17	0.67	6.06	9.09	1	14.08	14.1	0.48
116911	m	63	NO	NO	NO	Non-Hispanic Black	Born in 50 US states or Washington, DC	Some college or AA degree		106.5	182.7	46.1	44	39	110							No				no		no	no	no	no	no	no	no	0	1	0	48.51	42.31	1.01	6.2	6.15	0.93	12.51	13.46	1.31	29.8	22.71	0.71
115170	m	66	NO	NO	NO	Non-Hispanic Black	Born in Mexico	College graduate or above		95.4	172.9	41.4	41.2	35.5	110.1							No				no		no	no	no	no	no	no	no	0	1	0	43.75	39.65	0.85	4.79	5.63	0.82	9.7	11.79	1.32	29.26	22.24	0.6
120699	female	71	NO	NO	NO	Other Hispanic	Born in 50 US states or Washington, DC	Some college or AA degree	1.6	83.5	161.3	36	38.2	37.6	104							No				no		yes	no	no	no	no	yes	no	0	1	0	29.86	30.05	0.77	3.59	4.66	0.81	7.01	8.61	1.15	19.25	16.78	0.57
113231	female	62	NO	NO	NO	Non-Hispanic White	Born in 50 US states or Washington, DC	9-11th grade (Includes 12th grade with no diploma)	3.15	84	161.5	35	38	35.6	106							yes	No	25		yes	2	no	no	no	no	no	no	no	0	1	0	36.37	35.08	0.77	3.83	4.96	0.85	8.84	10.41	1.2	23.7	19.71	0.56
118463	m	62	NO	NO	NO	Non-Hispanic Black	Born in 50 US states or Washington, DC	High school graduate/GED or equivalent	0.74	85.8	163.3	42.2	39	34	99.8							No				yes	3	no	no	no	no	no	no	no	0	1	0	36.87	40.72	0.72	4.31	6.01	0.8	9.29	11.64	1.01	23.28	23.07	0.48
79965	female	50	NO	NO	NO	Non-Hispanic White	Born in 50 US states or Washington, DC	College graduate or above	4.4	84.2	161.2	37.8	36	36.3	99							No				no		no	no	no	no	no	no	no	0	1	0	32.05	31.77	0.77	3.75	4.85	0.79	8.34	10.52	1.22	19.97	16.4	0.65
[truncated: 5,468 more rows]
[truncated: 93 more columns]

## Sheet: Page 2
													Respondent sequence number	Gender	Age in years at screening	Taking low-dose aspirin on your own?	Broken or fractured a hip	Broken or fractured a wrist	Broken or fractured spine	Race/Hispanic origin	Country of birth	Education level - Adults 20+	Ratio of family income to poverty	Weight (kg)	Standing Height (cm)	Upper Leg Length (cm)	Upper Arm Length (cm)	Arm Circumference (cm)	Waist Circumference (cm)	# Times broken/fractured hip	# Times broken/fractured wrist	# Times broken/fractured spine	Age when fractured hip 1st time	Age when fractured wrist 1st time	Age when fractured spine 1st time	Doctor ever told any other fractures?	Fracture result of severe trauma?	How old when fracture occurred?	Doctor prescribe RX for osteoporosis?	Cortision	How long used prednisone or cortisone?	Parents ever told had osteoporosis?	Dr told to take daily low-dose aspirin?	aspriin	Fracture from higheit lower than the personal highiet(hip)	Fracture from higheit lower than the personal highiet(wrist)	Fracture from higheit lower than the personal highiet)(spine)	Did your parents had osteoprosis	Ever told had osteoporosis/brittle bones
[truncated: 147 more rows]
[truncated: 110 more columns]
